# Supplementary material for: FiMAP: A fast identity-by-descent mapping test for biobank-scale cohorts
Source: PLoS Genet. 2023 Dec 1;19(12):e1011057. doi: 10.1371/journal.pgen.1011057 (PMC10718418; doi:10.1371/journal.pgen.1011057)
Supplement: S1 Table — Start and end positions in centimorgan (cM) are shown, along with the number of non-zero off-diagonal elements in each N × N local IBD matrix and finite-sample p values (N = 407,872). (XLSX) [file pgen.1011057.s006.xlsx]

## Sheet: S1 Table
S1 Table. FiMAP analysis results for waist circumference in the UK Biobank. Start and end positions in centimorgan (cM) are shown, along with the number of non-zero off-diagonal elements in each N × N local IBD matrix and finite-sample p values (N = 407,872).
chr	start	end	n.nonzero	p.value
1	0	1	11498841	0.00291839
1	1	2	16767838	0.0021275
1	2	3	24230146	0.00207482
1	3	4	29763142	0.00198164
1	4	5	29776049	0.00163869
1	5	6	29607190	0.00148459
1	6	7	27531339	0.000920635
1	7	8	25611426	0.00267859
1	8	9	24897624	0.0473711
1	9	10	24724125	0.266621
1	10	11	25477605	0.433614
1	11	12	25362056	0.436268
1	12	13	25297322	0.258031
1	13	14	27153515	0.0864429
1	14	15	26214202	0.09279
1	15	16	25162746	0.104629
1	16	17	26526912	0.0725891
1	17	18	26434166	0.133889
1	18	19	26580218	0.167069
1	19	20	27970871	0.0413129
1	20	21	26202755	0.00971734
1	21	22	26611907	0.023856
1	22	23	27060134	0.0797205
1	23	24	24273535	0.133376
1	24	25	24834792	0.101189
1	25	26	23036012	0.110075
1	26	27	22906743	0.0797484
1	27	28	24528588	0.0538903
1	28	29	26901811	0.159837
1	29	30	26086343	0.0650236
1	30	31	26226287	0.0011307
1	31	32	24943601	0.000607725
1	32	33	24268965	0.00496426
1	33	34	24712619	0.00951764
1	34	35	24932241	0.00149889
1	35	36	26781636	5.04358e-05
1	36	37	24006683	0.000225839
1	37	38	23779921	0.00303029
1	38	39	25091668	0.00284095
1	39	40	25097233	0.0036955
1	40	41	23968525	0.0471252
1	41	42	24661738	0.305186
1	42	43	25031370	0.265592
1	43	44	25585506	0.119668
1	44	45	25515498	0.128245
1	45	46	25428981	0.0717938
1	46	47	24910310	0.0306357
1	47	48	23687713	0.0340668
1	48	49	22451799	0.0223061
1	49	50	21663502	0.00283751
1	50	51	23558044	0.000207013
1	51	52	25145060	0.00042263
1	52	53	25949033	0.00114118
1	53	54	27776615	7.0012e-05
1	54	55	27121770	8.8825e-06
1	55	56	26463535	8.9821e-05
1	56	57	26498135	0.000327152
1	57	58	24502153	0.000732889
1	58	59	23472585	0.000471504
1	59	60	24682339	0.000722941
1	60	61	25424379	0.00735936
1	61	62	25954178	0.0254657
1	62	63	27759827	0.0216556
1	63	64	28054111	0.0281311
1	64	65	27927928	0.068942
1	65	66	27241581	0.156066
1	66	67	26191081	0.246201
1	67	68	25855767	0.198088
1	68	69	25988726	0.0690866
1	69	70	25447515	0.0187138
1	70	71	25042749	0.00158511
1	71	72	23839415	0.000300003
1	72	73	23222334	0.0015135
1	73	74	24101016	0.00685377
1	74	75	24792618	0.0461599
1	75	76	25382003	0.0723981
1	76	77	26531268	0.0230864
1	77	78	25682716	0.0575498
1	78	79	24769475	0.179057
1	79	80	24004676	0.0541145
1	80	81	25290598	0.0074836
1	81	82	25173685	0.00504863
1	82	83	25290791	0.00917492
1	83	84	25654033	0.0383459
1	84	85	24738772	0.0352167
1	85	86	24209325	0.00117529
1	86	87	23861229	3.0131e-05
1	87	88	23870739	4.3233e-05
1	88	89	24713184	0.0028208
1	89	90	25117848	0.070682
1	90	91	24776157	0.0879968
1	91	92	23959908	0.0216807
1	92	93	23535309	0.00145418
1	93	94	23308840	0.000250936
1	94	95	23394734	0.000359642
1	95	96	22021662	0.00251042
1	96	97	21408697	0.0099176
1	97	98	21235293	0.00661175
1	98	99	23335552	0.00161482
1	99	100	24182670	0.00178961
1	100	101	25449994	0.0151498
1	101	102	25531586	0.0299198
1	102	103	23975815	0.0117662
1	103	104	22901369	0.00605743
1	104	105	22153194	0.0131499
1	105	106	22323452	0.0175433
1	106	107	22121837	0.018222
1	107	108	23264287	0.0286362
1	108	109	23672509	0.0205057
1	109	110	24856816	0.0168742
1	110	111	25318723	0.0308936
1	111	112	25203895	0.0335695
1	112	113	23237637	0.0196414
1	113	114	22534020	0.0255486
1	114	115	21380472	0.098794
1	115	116	20781776	0.0802568
1	116	117	21118677	0.0307552
1	117	118	21467046	0.0394733
1	118	119	20989260	0.0756666
1	119	120	22182403	0.239519
1	120	121	21208571	0.300493
1	121	122	23269635	0.179293
1	122	123	21376726	0.124973
1	123	124	20899786	0.129791
1	124	125	20095839	0.141591
1	125	126	20202503	0.0984581
1	126	127	20062046	0.0363353
1	127	128	21812622	0.0254597
1	128	129	22808604	0.0170089
1	129	130	25231199	0.00624334
1	130	131	27771079	0.00522183
1	131	132	27858877	0.00437291
1	132	133	27366200	0.000518986
1	133	134	27783526	0.000134631
1	134	135	26083167	0.000519009
1	135	136	25622104	0.0014306
1	136	137	26420528	0.0126303
1	137	138	26511490	0.107478
1	138	139	26594139	0.0993494
1	139	140	24771584	0.0494783
1	140	141	22886427	0.0337682
1	141	142	27674809	0.00130436
1	142	143	26011033	7.48911e-05
1	143	144	30032568	0.000333194
1	144	145	27839108	0.000570375
1	145	146	23597976	0.00675383
1	146	147	22155629	0.00570178
1	147	148	22244020	0.0197844
1	148	149	21008395	0.0394439
1	149	150	22251668	0.0551102
1	150	151	24465305	0.0253134
1	151	152	23783874	0.0102997
1	152	153	23387167	0.0145462
1	153	154	25040318	0.0186103
1	154	155	24051918	0.0202253
1	155	156	24817153	0.0239778
1	156	157	28507957	0.0242899
1	157	158	26665730	0.021555
1	158	159	25950444	0.0160277
1	159	160	26895254	0.0324134
1	160	161	24827919	0.0629467
1	161	162	25834519	0.0215853
1	162	163	26070835	0.0158979
1	163	164	26221388	0.046302
1	164	165	26914843	0.13341
1	165	166	25090133	0.232447
1	166	167	25341837	0.180557
1	167	168	24395218	0.107867
1	168	169	25350924	0.192476
1	169	170	23293621	0.344957
1	170	171	21612324	0.247612
1	171	172	19540218	0.147373
1	172	173	19468385	0.241588
1	173	174	18143791	0.346265
1	174	175	18668618	0.169786
1	175	176	20730089	0.00544613
1	176	177	20983059	6.30733e-05
1	177	178	21766208	5.26468e-05
1	178	179	21964446	0.00087633
1	179	180	22088251	0.0132641
1	180	181	21347337	0.00741187
1	181	182	21745096	0.000596294
1	182	183	21631093	0.000139064
1	183	184	20229058	0.000542674
1	184	185	18805921	0.00857873
1	185	186	17207878	0.0254581
1	186	187	16096376	0.013284
1	187	188	16034139	0.00167423
1	188	189	15488796	0.000275001
1	189	190	16320665	0.000388987
1	190	191	17144834	0.00247155
1	191	192	17930823	0.00259425
1	192	193	19341860	0.000660723
1	193	194	21382187	0.000144453
1	194	195	24562646	0.00013624
1	195	196	26702855	2.41131e-05
1	196	197	28909911	1.18206e-06
1	197	198	28902435	2.05874e-07
1	198	199	29671194	5.5401e-05
1	199	200	29817151	0.00289051
1	200	201	29938258	0.0499877
1	201	202	35081021	0.353312
1	202	203	35404467	0.731263
1	203	204	39137617	0.864217
1	204	205	36871524	0.780347
1	205	206	29579348	0.251183
1	206	207	28714239	0.00824766
1	207	208	26897798	0.00125791
1	208	209	26582810	0.00561943
1	209	210	27089859	0.0271164
1	210	211	26944823	0.0249208
1	211	212	26435540	0.0040057
1	212	213	25240785	0.00233397
1	213	214	23758969	0.00894606
1	214	215	23125533	0.0196755
1	215	216	23605323	0.0143191
1	216	217	25010841	0.0104817
1	217	218	24884017	0.0568
1	218	219	24371027	0.137993
1	219	220	23977341	0.0582878
1	220	221	24678199	0.0081354
1	221	222	24332700	0.00137204
1	222	223	23722926	0.00407958
1	223	224	24716481	0.0290515
1	224	225	24646791	0.0283032
1	225	226	23026632	0.00321868
1	226	227	22001058	0.000107188
1	227	228	21357713	2.7826e-05
1	228	229	21941975	0.000642726
1	229	230	22465981	0.0126795
1	230	231	22497098	0.0398022
1	231	232	24368850	0.0183836
1	232	233	24194338	0.00287832
1	233	234	24517119	0.000691004
1	234	235	26254020	0.00128164
1	235	236	27689352	0.0186
1	236	237	28490669	0.0617181
1	237	238	29307759	0.0763165
1	238	239	28459096	0.0770467
1	239	240	27264048	0.0855906
1	240	241	27596413	0.0876652
1	241	242	29245528	0.0293791
1	242	243	28382259	0.0105634
1	243	244	26942277	0.0124157
1	244	245	27274158	0.0273575
1	245	246	23911232	0.14295
1	246	247	23221531	0.150875
1	247	248	24049778	0.0227112
1	248	249	25214284	0.00179361
1	249	250	24860452	9.90407e-05
1	250	251	27673043	4.82552e-05
1	251	252	26899628	0.0014646
1	252	253	26839386	0.0362429
1	253	254	25944672	0.0490667
1	254	255	24878899	0.0127679
1	255	256	25100282	0.017694
1	256	257	25201959	0.0615738
1	257	258	25856179	0.13647
1	258	259	28928575	0.121633
1	259	260	29024423	0.0543463
1	260	261	31368588	0.133288
1	261	262	33489188	0.234655
1	262	263	36896114	0.0913119
1	263	264	35018667	0.092454
1	264	265	31108729	0.220013
1	265	266	23906351	0.269257
1	266	267	16977462	0.28992
1	267	267.773	11387231	0.26713
2	0	1	12066553	0.014689
2	1	2	17326551	0.0230915
2	2	3	21976027	0.0295359
2	3	4	25934097	0.0154205
2	4	5	26326617	0.0123358
2	5	6	26164040	0.0110226
2	6	7	25981068	0.00174728
2	7	8	29247431	0.00012855
2	8	9	27094182	6.0819e-05
2	9	10	27087130	6.45236e-05
2	10	11	26167095	7.47909e-05
2	11	12	24973770	0.00166564
2	12	13	24298169	0.0840779
2	13	14	28023545	0.182988
2	14	15	27571921	0.160174
2	15	16	37221695	0.296054
2	16	17	37080604	0.235629
2	17	18	34918449	0.235984
2	18	19	37964662	0.417889
2	19	20	39466042	0.352287
2	20	21	28250586	0.111581
2	21	22	27149430	0.0143946
2	22	23	26368009	0.00463452
2	23	24	26568966	0.0120157
2	24	25	26579379	0.09749
2	25	26	26938641	0.2277
2	26	27	26007195	0.112013
2	27	28	26210052	0.0472612
2	28	29	26034238	0.00774731
2	29	30	27635366	0.00273245
2	30	31	27803271	0.00603261
2	31	32	28977122	0.0133161
2	32	33	30387252	0.021131
2	33	34	28643096	0.0300974
2	34	35	29351187	0.0584789
2	35	36	28883361	0.117176
2	36	37	23858361	0.0318696
2	37	38	22003147	0.000669715
2	38	39	20134572	0.000273286
2	39	40	20392555	0.000889657
2	40	41	20840262	0.0037591
2	41	42	20990739	0.0049868
2	42	43	20589563	0.00253825
2	43	44	22458541	0.000405066
2	44	45	22740100	8.66518e-05
2	45	46	23152185	0.000221299
2	46	47	23103615	0.000282354
2	47	48	23584658	0.00325064
2	48	49	22570816	0.0142982
2	49	50	22724719	0.00873009
2	50	51	22021748	0.00705921
2	51	52	22944001	0.0211686
2	52	53	20770743	0.0271079
2	53	54	21827704	0.0206077
2	54	55	21349546	0.0302695
2	55	56	21895854	0.0340762
2	56	57	21439055	0.0543884
2	57	58	20071565	0.0762274
2	58	59	19052711	0.0227249
2	59	60	18464708	0.00198391
2	60	61	18727014	0.000629302
2	61	62	19708715	0.00121644
2	62	63	20191790	0.0212825
2	63	64	21107523	0.0817747
2	64	65	20961313	0.0252129
2	65	66	21471784	0.00145219
2	66	67	22276298	7.3269e-05
2	67	68	21963056	6.54008e-05
2	68	69	21842444	0.000922104
2	69	70	20368996	0.00590091
2	70	71	19545739	0.0111252
2	71	72	18231619	0.00765041
2	72	73	17267369	0.00316088
2	73	74	17404778	0.00315556
2	74	75	16993241	0.00888329
2	75	76	17685820	0.0195959
2	76	77	18800864	0.00658691
2	77	78	20454302	0.00293413
2	78	79	21869321	0.00362975
2	79	80	24232093	0.00158807
2	80	81	25454063	0.000289549
2	81	82	26309700	0.000581462
2	82	83	25817444	0.00414334
2	83	84	25971925	0.00359591
2	84	85	25817257	0.00350882
2	85	86	25117361	0.0113722
2	86	87	25091535	0.0437559
2	87	88	25004167	0.149743
2	88	89	23514489	0.156113
2	89	90	23745832	0.104162
2	90	91	23530240	0.181618
2	91	92	23283788	0.349039
2	92	93	23426577	0.257844
2	93	94	22753317	0.259791
2	94	95	21007007	0.623167
2	95	96	20134178	0.738313
2	96	97	19277737	0.396215
2	97	98	19421572	0.0792449
2	98	99	20194949	0.0261932
2	99	100	22137600	0.0516634
2	100	101	21296046	0.187752
2	101	102	22154991	0.329808
2	102	103	22682339	0.234661
2	103	104	23410557	0.162341
2	104	105	23340288	0.20656
2	105	106	23009307	0.263529
2	106	107	21489985	0.191931
2	107	108	22046494	0.0526327
2	108	109	23124632	0.00685575
2	109	110	24060492	0.00294389
2	110	111	25182002	0.0043955
2	111	112	24814449	0.00769357
2	112	113	24892435	0.00985602
2	113	114	24153149	0.00676966
2	114	115	22815250	0.0043033
2	115	116	23300679	0.00402395
2	116	117	23902427	0.0190252
2	117	118	25409001	0.150776
2	118	119	25314675	0.238769
2	119	120	26025247	0.0336612
2	120	121	26074548	0.00200575
2	121	122	25163522	0.0136586
2	122	123	23355525	0.242958
2	123	124	24296834	0.426504
2	124	125	27218212	0.18956
2	125	126	27449829	0.017942
2	126	127	29426978	0.00161788
2	127	128	27979347	0.00115539
2	128	129	27708041	0.0177776
2	129	130	26239577	0.155769
2	130	131	23192425	0.16674
2	131	132	24123853	0.0925202
2	132	133	24766189	0.0513061
2	133	134	26564949	0.0575082
2	134	135	28225454	0.0476954
2	135	136	32619648	0.0160039
2	136	137	35482664	0.00154695
2	137	138	44730884	0.0024664
2	138	139	63357402	0.0708019
2	139	140	137485134	0.0638831
2	140	141	160204878	0.0395765
2	141	142	179881469	0.0572722
2	142	143	185712840	0.332658
2	143	144	104303020	0.645823
2	144	145	74300699	0.326287
2	145	146	43752970	0.072391
2	146	147	26105523	0.0179509
2	147	148	21990246	0.0288987
2	148	149	21920937	0.00348054
2	149	150	22076568	0.00070294
2	150	151	22721714	0.0250072
2	151	152	23430360	0.0826106
2	152	153	24242205	0.00769931
2	153	154	22921590	0.000309895
2	154	155	22372155	1.1626e-05
2	155	156	21483420	3.67641e-07
2	156	157	20857715	6.24573e-07
2	157	158	21196264	3.63823e-06
2	158	159	22821839	4.00906e-06
2	159	160	23284068	1.98265e-06
2	160	161	23139351	5.85945e-06
2	161	162	23480819	0.000146517
2	162	163	22088047	0.00750434
2	163	164	21788378	0.0774395
2	164	165	24139234	0.109578
2	165	166	24129689	0.164063
2	166	167	24326087	0.20856
2	167	168	27346757	0.122777
2	168	169	24353789	0.0252889
2	169	170	24061577	0.00197947
2	170	171	24084709	0.000925168
2	171	172	23428252	0.00478662
2	172	173	24660119	0.063793
2	173	174	25056674	0.084777
2	174	175	25049471	0.0159506
2	175	176	23815945	0.00204394
2	176	177	22357911	0.000505637
2	177	178	20037917	0.00178064
2	178	179	19074695	0.00117549
2	179	180	18087291	7.24213e-05
2	180	181	17560146	3.20379e-05
2	181	182	17462818	0.000313644
2	182	183	17999487	0.012128
2	183	184	18422800	0.0471505
2	184	185	20059061	0.0151624
2	185	186	21874069	0.00480215
2	186	187	22970797	0.0111689
2	187	188	22582225	0.0846126
2	188	189	23253792	0.145538
2	189	190	23479048	0.0385359
2	190	191	24324355	0.00839008
2	191	192	26377730	0.000663283
2	192	193	24766377	6.49305e-05
2	193	194	24102684	0.000203771
2	194	195	23543570	0.0152682
2	195	196	22927556	0.0754341
2	196	197	22281062	0.0157649
2	197	198	20539694	0.00432607
2	198	199	20227482	0.00180796
2	199	200	19355271	0.00177142
2	200	201	19290540	0.00238004
2	201	202	19139318	0.00155004
2	202	203	19808710	0.000717681
2	203	204	20608299	0.00132952
2	204	205	22267935	0.0203578
2	205	206	23969727	0.13154
2	206	207	26159764	0.198578
2	207	208	26141423	0.0917756
2	208	209	25885217	0.0118569
2	209	210	26334794	0.00313313
2	210	211	26178589	0.0177763
2	211	212	26403035	0.0507606
2	212	213	25632128	0.00816929
2	213	214	24199554	0.00145859
2	214	215	25068223	0.00498338
2	215	216	24203517	0.052895
2	216	217	23133896	0.0750675
2	217	218	22555442	0.0439127
2	218	219	22774687	0.0656987
2	219	220	22118814	0.112335
2	220	221	22774377	0.0763179
2	221	222	22985554	0.0118086
2	222	223	23092030	0.0014672
2	223	224	23799495	0.00136575
2	224	225	23104152	0.00122564
2	225	226	23250509	0.00173958
2	226	227	22085028	0.00327688
2	227	228	22557001	0.00400473
2	228	229	23981882	0.00214253
2	229	230	25623702	0.00413793
2	230	231	26920777	0.0378701
2	231	232	28233257	0.115917
2	232	233	26808919	0.058473
2	233	234	26870616	0.0261592
2	234	235	27707823	0.0766044
2	235	236	31098818	0.421682
2	236	237	31389415	0.780186
2	237	238	30358294	0.731991
2	238	239	28913786	0.132838
2	239	240	26836290	0.00190219
2	240	241	25949281	0.000359561
2	241	242	25392407	0.00320941
2	242	243	26608694	0.0549778
2	243	244	26046428	0.222845
2	244	245	25209702	0.336336
2	245	246	26598061	0.234383
2	246	247	27250963	0.12703
2	247	248	27822525	0.15417
2	248	249	27409894	0.131879
2	249	250	21701948	0.0575378
2	250	251	15391260	0.0351131
2	251	251.727	9547955	0.0315254
3	0	1	10227628	0.00529953
3	1	2	14725001	0.00268043
3	2	3	19254447	0.000691844
3	3	4	23766591	0.000482331
3	4	5	24367174	0.00154282
3	5	6	26365242	0.00116232
3	6	7	37711358	0.00836325
3	7	8	39206790	0.270811
3	8	9	41104288	0.584459
3	9	10	41972390	0.550389
3	10	11	31189917	0.560481
3	11	12	24731952	0.406776
3	12	13	22656881	0.149546
3	13	14	22894405	0.140708
3	14	15	23533442	0.146937
3	15	16	25969526	0.0667472
3	16	17	25809744	0.0164695
3	17	18	25745159	0.0134418
3	18	19	26133730	0.0216733
3	19	20	24920083	0.0229172
3	20	21	23586327	0.00572923
3	21	22	22483844	0.000550048
3	22	23	23455304	1.97537e-05
3	23	24	23410687	5.261e-06
3	24	25	24860929	3.32052e-05
3	25	26	24755198	0.000175669
3	26	27	24706298	0.00383822
3	27	28	24458235	0.0500135
3	28	29	23347199	0.0773014
3	29	30	21885994	0.188632
3	30	31	20397704	0.372695
3	31	32	20532221	0.180422
3	32	33	22034344	0.0434086
3	33	34	22743572	0.0257845
3	34	35	22719019	0.0220306
3	35	36	21971179	0.0192205
3	36	37	21182919	0.0147919
3	37	38	21131497	0.00516923
3	38	39	20756891	0.00143374
3	39	40	21391707	0.00106038
3	40	41	21947922	0.00648123
3	41	42	21733913	0.0276594
3	42	43	22576589	0.0371045
3	43	44	21941578	0.0724248
3	44	45	21689684	0.0757722
3	45	46	21537066	0.0612155
3	46	47	22717402	0.0196237
3	47	48	22902449	0.00827639
3	48	49	22669263	0.0078875
3	49	50	22715795	0.00384723
3	50	51	22512101	0.00249824
3	51	52	28812667	0.0203371
3	52	53	28941972	0.14585
3	53	54	35323783	0.101696
3	54	55	36269269	0.0338778
3	55	56	27625416	0.0103224
3	56	57	27617584	0.00114233
3	57	58	23253083	0.000643311
3	58	59	23781467	0.00108724
3	59	60	23401360	0.00034527
3	60	61	23092832	0.000225736
3	61	62	23244516	0.00113755
3	62	63	22579112	0.00110161
3	63	64	23229780	4.52325e-05
3	64	65	22929725	1.34311e-06
3	65	66	21812181	7.04654e-07
3	66	67	20928000	1.5988e-05
3	67	68	20928925	0.00373266
3	68	69	21070291	0.00981799
3	69	70	23982405	0.00156883
3	70	71	25701877	0.000334878
3	71	72	26422731	0.00149384
3	72	73	25845583	0.012276
3	73	74	25675175	0.0375732
3	74	75	25143748	0.0746202
3	75	76	26216525	0.0578485
3	76	77	25919262	0.00803976
3	77	78	26709193	0.000512038
3	78	79	24942400	1.70669e-05
3	79	80	25118437	1.21766e-05
3	80	81	24418556	0.000166732
3	81	82	24866994	0.000209851
3	82	83	24478944	0.000238027
3	83	84	24491293	0.000801925
3	84	85	25065408	0.00655716
3	85	86	24317362	0.0712947
3	86	87	24204961	0.171546
3	87	88	22290186	0.125047
3	88	89	21599447	0.0141711
3	89	90	20994170	0.00328235
3	90	91	20545381	0.0102117
3	91	92	20700143	0.0153084
3	92	93	21616531	0.0301151
3	93	94	23019947	0.0310063
3	94	95	24276866	0.0165416
3	95	96	24973280	0.0016989
3	96	97	25980500	0.000242418
3	97	98	26133414	0.000440986
3	98	99	27315165	0.00369558
3	99	100	25986303	0.0367343
3	100	101	24995000	0.0503694
3	101	102	23515338	0.00520607
3	102	103	21808053	0.00072851
3	103	104	20286082	0.000426218
3	104	105	18662260	0.00115415
3	105	106	16891315	0.00503775
3	106	107	15862489	0.0102505
3	107	108	16558771	0.0147659
3	108	109	17312571	0.00982383
3	109	110	19592911	0.0143885
3	110	111	21202647	0.0407738
3	111	112	22543516	0.0304286
3	112	113	22201135	0.00270872
3	113	114	22109360	0.000267887
3	114	115	22415935	0.000204122
3	115	116	21752191	0.000618388
3	116	117	22172109	0.00323545
3	117	118	22361675	0.0167416
3	118	119	22266296	0.0278099
3	119	120	22999542	0.0146262
3	120	121	23652315	0.0125198
3	121	122	23320243	0.0801534
3	122	123	22541270	0.207409
3	123	124	23400635	0.116814
3	124	125	22290516	0.0233181
3	125	126	22214688	0.00794675
3	126	127	24081430	0.0077512
3	127	128	27872168	0.00145501
3	128	129	30071119	0.00123206
3	129	130	30045922	0.0296351
3	130	131	30094574	0.159076
3	131	132	28194206	0.128694
3	132	133	27127912	0.0148164
3	133	134	28102781	0.000558042
3	134	135	25639834	0.000385853
3	135	136	24918169	0.000700635
3	136	137	23814260	0.00104094
3	137	138	23717599	0.0102684
3	138	139	24713472	0.140552
3	139	140	25181846	0.201844
3	140	141	23575287	0.030236
3	141	142	23579086	0.00353891
3	142	143	23154599	0.00497687
3	143	144	23867948	0.0144269
3	144	145	24735562	0.0257535
3	145	146	25263466	0.0397461
3	146	147	25370430	0.0101404
3	147	148	23935254	0.00398684
3	148	149	23593586	0.00913318
3	149	150	24707419	0.0449478
3	150	151	25557341	0.140426
3	151	152	28529228	0.149445
3	152	153	28315176	0.0887019
3	153	154	29282226	0.0610434
3	154	155	27712923	0.038495
3	155	156	27398210	0.0297175
3	156	157	23651334	0.00967162
3	157	158	24002706	0.000612444
3	158	159	21781863	0.000827923
3	159	160	21385340	0.0131504
3	160	161	21042501	0.0729151
3	161	162	20677298	0.0670124
3	162	163	19550194	0.0191209
3	163	164	18369105	0.00609418
3	164	165	18251821	0.00522897
3	165	166	17859805	0.0097439
3	166	167	18814850	0.00504291
3	167	168	19834824	0.000343721
3	168	169	21482774	4.07307e-05
3	169	170	23147450	4.20324e-06
3	170	171	23907677	1.43192e-06
3	171	172	24723893	4.45703e-05
3	172	173	24669644	0.00157866
3	173	174	24929540	0.00231383
3	174	175	24923124	0.00080114
3	175	176	27393371	0.00111419
3	176	177	25963813	0.00580264
3	177	178	25066399	0.00812023
3	178	179	24582444	0.0077395
3	179	180	21703581	0.0232019
3	180	181	22059468	0.0920663
3	181	182	21666572	0.180164
3	182	183	22413479	0.0551261
3	183	184	23833401	0.00184996
3	184	185	24621984	0.000418376
3	185	186	27936317	0.00304854
3	186	187	29303309	0.0203784
3	187	188	29212023	0.0147356
3	188	189	30771514	0.00912304
3	189	190	29791818	0.0106319
3	190	191	30814050	0.0100012
3	191	192	30054304	0.0136131
3	192	193	26151834	0.0296226
3	193	194	26412756	0.0451177
3	194	195	26566708	0.0210283
3	195	196	27807210	0.0268774
3	196	197	29331137	0.0894419
3	197	198	31680722	0.118455
3	198	199	31066227	0.0321231
3	199	200	29438089	0.0123888
3	200	201	28364444	0.0414673
3	201	202	26872486	0.0527316
3	202	203	25931779	0.0256294
3	203	204	24833201	0.00639685
3	204	205	24240463	0.00434676
3	205	206	24224069	0.0297928
3	206	207	24688751	0.0706957
3	207	208	25146014	0.0903871
3	208	209	25343310	0.0977667
3	209	210	25439196	0.0632017
3	210	211	27497379	0.0891762
3	211	212	28998500	0.104643
3	212	213	32191109	0.0483345
3	213	214	31045988	0.0244518
3	214	215	28845711	0.0820113
3	215	216	23931538	0.190027
3	216	217	17197439	0.167445
3	217	218	11693026	0.187184
3	218	218.309	7025959	0.155641
4	0	1	12230528	0.126895
4	1	2	19162656	0.121366
4	2	3	24701464	0.0853167
4	3	4	31468779	0.0498203
4	4	5	31706438	0.0297486
4	5	6	27663827	0.0588013
4	6	7	28325825	0.0696316
4	7	8	26003315	0.0247646
4	8	9	28737456	0.0540761
4	9	10	28431077	0.278197
4	10	11	31080678	0.352957
4	11	12	31594791	0.0933094
4	12	13	33518638	0.0509856
4	13	14	33990515	0.0711216
4	14	15	30997297	0.0522662
4	15	16	27636787	0.0906905
4	16	17	24836562	0.250397
4	17	18	24944728	0.187622
4	18	19	24860845	0.0715086
4	19	20	33582646	0.0343069
4	20	21	37666002	0.0115115
4	21	22	37328050	0.00419501
4	22	23	39520109	0.000149583
4	23	24	40492952	7.38216e-05
4	24	25	24162956	0.000517308
4	25	26	23497821	0.00779922
4	26	27	18998879	0.0350246
4	27	28	19848210	0.0166842
4	28	29	20183278	0.0013311
4	29	30	21767073	0.0003834
4	30	31	22608886	0.00213145
4	31	32	22773254	0.00563732
4	32	33	21808175	0.00673293
4	33	34	19943031	0.0160207
4	34	35	19636945	0.0536498
4	35	36	19878972	0.0903691
4	36	37	19798555	0.0343375
4	37	38	22275497	0.0155859
4	38	39	22800603	0.00819709
4	39	40	24850352	0.00792377
4	40	41	25135922	0.030744
4	41	42	25336561	0.0583638
4	42	43	25273917	0.0866277
4	43	44	23310423	0.170333
4	44	45	23022638	0.187887
4	45	46	22235596	0.0892609
4	46	47	21126646	0.0423055
4	47	48	19492522	0.0447516
4	48	49	19609255	0.0325418
4	49	50	20831680	0.0214233
4	50	51	20420032	0.0404656
4	51	52	21281950	0.062335
4	52	53	21600394	0.0785342
4	53	54	23633512	0.115145
4	54	55	28270867	0.165753
4	55	56	31707703	0.0811378
4	56	57	35973963	0.0161943
4	57	58	39092130	0.0274384
4	58	59	32589609	0.066066
4	59	60	31692240	0.091154
4	60	61	28857699	0.1097
4	61	62	26280969	0.118594
4	62	63	24817824	0.0333064
4	63	64	21383755	0.000306293
4	64	65	20427209	3.57622e-07
4	65	66	21684933	3.27064e-07
4	66	67	22617607	0.000125989
4	67	68	24273829	0.0118528
4	68	69	25606102	0.0453061
4	69	70	24436167	0.0211531
4	70	71	23643303	0.00913091
4	71	72	21323354	0.00869833
4	72	73	21217420	0.00236382
4	73	74	19716021	0.00035434
4	74	75	19015707	0.00585417
4	75	76	19579621	0.0990571
4	76	77	19675684	0.154059
4	77	78	19696679	0.0983801
4	78	79	20805446	0.0293162
4	79	80	21609229	0.0157588
4	80	81	22867863	0.0433696
4	81	82	23279813	0.0340102
4	82	83	24539817	0.00362372
4	83	84	24538975	0.00199928
4	84	85	25999122	0.0168788
4	85	86	24873078	0.160489
4	86	87	23488078	0.307968
4	87	88	25127072	0.172174
4	88	89	25514057	0.0763634
4	89	90	25193641	0.194264
4	90	91	25694786	0.547227
4	91	92	26505183	0.463299
4	92	93	25070086	0.249393
4	93	94	25671962	0.195801
4	94	95	26191431	0.274834
4	95	96	24703399	0.130214
4	96	97	23143582	0.0153796
4	97	98	22907547	0.00210493
4	98	99	19582006	0.000568526
4	99	100	19566600	0.0027884
4	100	101	19136626	0.0112919
4	101	102	20160812	0.0066325
4	102	103	20645381	0.00487246
4	103	104	21000516	0.00600617
4	104	105	20127110	0.0056207
4	105	106	19916861	0.0141059
4	106	107	19614983	0.0106344
4	107	108	20063794	0.0149667
4	108	109	20581585	0.19875
4	109	110	20863649	0.690195
4	110	111	22527920	0.592698
4	111	112	23827864	0.260879
4	112	113	25197996	0.0888974
4	113	114	24817882	0.011836
4	114	115	22708518	0.00374149
4	115	116	21944502	0.00894748
4	116	117	21495815	0.0231645
4	117	118	21179436	0.0259726
4	118	119	20687511	0.0303668
4	119	120	20344488	0.0373725
4	120	121	19957147	0.0278305
4	121	122	20235427	0.00850456
4	122	123	21122153	0.00155125
4	123	124	21122571	0.000927631
4	124	125	21426828	0.00880761
4	125	126	21701104	0.241121
4	126	127	21285834	0.763533
4	127	128	21250748	0.745668
4	128	129	21707071	0.531331
4	129	130	22326438	0.336143
4	130	131	22103298	0.0865263
4	131	132	22920373	0.0234217
4	132	133	23347827	0.0128583
4	133	134	26387634	0.0271488
4	134	135	25098102	0.0324625
4	135	136	24760871	0.00266169
4	136	137	25475887	0.000829917
4	137	138	24732641	0.00452462
4	138	139	23853887	0.0105334
4	139	140	23239296	0.00525818
4	140	141	22626042	0.00180056
4	141	142	22687793	0.00149647
4	142	143	22374769	0.0118849
4	143	144	21738418	0.0785438
4	144	145	22267466	0.241303
4	145	146	23506413	0.40008
4	146	147	24217114	0.302827
4	147	148	25149923	0.198734
4	148	149	24891395	0.189987
4	149	150	24527848	0.0689829
4	150	151	23681447	0.0215451
4	151	152	22780112	0.0317039
4	152	153	22094135	0.0195798
4	153	154	22262688	0.0036578
4	154	155	21690417	0.000750547
4	155	156	21786520	0.000574757
4	156	157	21192592	0.00281992
4	157	158	20919579	0.00988812
4	158	159	21464022	0.00603709
4	159	160	20908741	0.00155128
4	160	161	20587912	0.00109719
4	161	162	22592763	0.00523
4	162	163	22027646	0.0326173
4	163	164	22104395	0.0194462
4	164	165	23296816	0.00362899
4	165	166	22033123	0.00332346
4	166	167	22393434	0.0539418
4	167	168	22873133	0.240474
4	168	169	21639969	0.0785389
4	169	170	21654774	0.0114336
4	170	171	21403133	0.011626
4	171	172	22136946	0.0139435
4	172	173	23005442	0.0197264
4	173	174	22711470	0.0978433
4	174	175	22356929	0.0664006
4	175	176	21969019	0.00883442
4	176	177	22687665	0.00608522
4	177	178	21341434	0.00850863
4	178	179	21406387	0.00289863
4	179	180	22439854	9.28233e-05
4	180	181	22950284	2.78384e-05
4	181	182	24060910	0.000122436
4	182	183	25976032	0.00136213
4	183	184	24862082	0.00462587
4	184	185	26278285	0.00710129
4	185	186	28027203	0.00378536
4	186	187	31156916	0.00101795
4	187	188	35249458	0.00104846
4	188	189	36703875	0.0114914
4	189	190	38278692	0.0306829
4	190	191	35515006	0.0280373
4	191	192	30941888	0.0116929
4	192	193	29954032	0.00223252
4	193	194	28507875	0.00938176
4	194	195	28070565	0.0701508
4	195	196	28849041	0.142256
4	196	197	28148743	0.0353382
4	197	198	30367499	0.0024773
4	198	199	32078183	0.00106723
4	199	200	33606104	0.00305049
4	200	201	26255942	0.040473
4	201	202	20458515	0.156088
4	202	202.888	14385125	0.186732
5	0	1	11941056	0.0129232
5	1	2	17132837	0.0185144
5	2	3	23615596	0.0268653
5	3	4	30415473	0.0652557
5	4	5	30907872	0.11173
5	5	6	30325727	0.0291284
5	6	7	33279963	0.00197713
5	7	8	32267630	0.00225817
5	8	9	33814438	0.0506984
5	9	10	34466224	0.324543
5	10	11	34402647	0.575183
5	11	12	33420000	0.668949
5	12	13	32460488	0.520376
5	13	14	30503493	0.280371
5	14	15	29553404	0.210404
5	15	16	29372942	0.186333
5	16	17	26261919	0.11654
5	17	18	24177593	0.122822
5	18	19	23353401	0.106408
5	19	20	23600489	0.0802871
5	20	21	24070073	0.127444
5	21	22	23978502	0.232184
5	22	23	24273330	0.490597
5	23	24	25248103	0.800392
5	24	25	27055061	0.84278
5	25	26	25894078	0.589415
5	26	27	26636001	0.199005
5	27	28	24827803	0.0515502
5	28	29	24124266	0.0427616
5	29	30	23546777	0.1451
5	30	31	22521400	0.162903
5	31	32	23216835	0.0664636
5	32	33	23415070	0.158036
5	33	34	24201920	0.54153
5	34	35	23959536	0.607593
5	35	36	22977636	0.377828
5	36	37	21943877	0.222275
5	37	38	20931658	0.258878
5	38	39	20239498	0.23639
5	39	40	20138442	0.131854
5	40	41	19924288	0.0306873
5	41	42	20063368	0.00505162
5	42	43	19443085	0.00308308
5	43	44	19084184	0.00980635
5	44	45	19616344	0.0287268
5	45	46	20105229	0.0194204
5	46	47	22365193	0.0155451
5	47	48	25009095	0.00948428
5	48	49	26363596	0.0030665
5	49	50	29529975	0.00404969
5	50	51	29723287	0.00644935
5	51	52	30818581	0.0039471
5	52	53	31025313	0.00696121
5	53	54	30870837	0.0217276
5	54	55	28434516	0.068652
5	55	56	28483917	0.0979049
5	56	57	28257006	0.0564719
5	57	58	27368061	0.0428685
5	58	59	27640197	0.0278757
5	59	60	25725593	0.0224723
5	60	61	21650536	0.0691075
5	61	62	18974344	0.0898803
5	62	63	18537933	0.0113733
5	63	64	18784622	0.00157993
5	64	65	19736952	0.000915579
5	65	66	21517251	0.000582434
5	66	67	21681099	0.00240802
5	67	68	22751444	0.0047766
5	68	69	22664977	0.0034985
5	69	70	22332041	0.0135599
5	70	71	22786371	0.0255755
5	71	72	22319617	0.0191566
5	72	73	22667020	0.0215639
5	73	74	24180552	0.0213844
5	74	75	24717831	0.0384194
5	75	76	25416217	0.0777033
5	76	77	26265716	0.0364034
5	77	78	28158580	0.0213111
5	78	79	28783375	0.0195468
5	79	80	28541318	0.0218376
5	80	81	30124050	0.0222788
5	81	82	29576025	0.0103138
5	82	83	29060451	0.00620671
5	83	84	31625501	0.0117222
5	84	85	27825776	0.0205466
5	85	86	27102261	0.0283754
5	86	87	25502522	0.0320093
5	87	88	24708659	0.00714983
5	88	89	24925229	0.00290703
5	89	90	25008313	0.0289321
5	90	91	25042025	0.123931
5	91	92	24621091	0.0671689
5	92	93	23188420	0.0136019
5	93	94	22220937	0.00313878
5	94	95	20535168	0.00622523
5	95	96	19783256	0.00789897
5	96	97	20003805	0.000378077
5	97	98	20619926	4.87786e-05
5	98	99	18927462	0.000558691
5	99	100	19571049	0.00508695
5	100	101	19906593	0.0233024
5	101	102	20688302	0.0574797
5	102	103	20516929	0.0273702
5	103	104	20051137	0.0120458
5	104	105	18380880	0.0461936
5	105	106	18049377	0.146112
5	106	107	17460813	0.0543673
5	107	108	19393551	0.00601417
5	108	109	20063919	0.00413587
5	109	110	21414822	0.0173958
5	110	111	21180905	0.0247763
5	111	112	21184130	0.0219465
5	112	113	20374929	0.0320859
5	113	114	20042916	0.0550157
5	114	115	20818482	0.095635
5	115	116	21382202	0.115238
5	116	117	22146647	0.0365049
5	117	118	21087767	0.00798483
5	118	119	20162506	0.0182856
5	119	120	18523421	0.0286627
5	120	121	18263611	0.0100434
5	121	122	18103268	0.000910712
5	122	123	19129227	9.21459e-05
5	123	124	20630281	0.00028824
5	124	125	21317368	0.012754
5	125	126	21862092	0.099657
5	126	127	21541313	0.0656839
5	127	128	21508202	0.00711312
5	128	129	22371236	0.00128723
5	129	130	24917318	0.000814597
5	130	131	26898718	0.00190731
5	131	132	27836499	0.00124326
5	132	133	28444619	0.00025258
5	133	134	29013442	0.000339338
5	134	135	26922550	0.000454245
5	135	136	26618396	0.000237108
5	136	137	26366163	0.00106516
5	137	138	25184964	0.00558828
5	138	139	25316031	0.0210278
5	139	140	23301234	0.00596639
5	140	141	23210898	0.000747611
5	141	142	20598723	0.000882496
5	142	143	21087492	0.000336286
5	143	144	20474899	0.000158145
5	144	145	21560750	0.000408308
5	145	146	24191707	0.00177473
5	146	147	25030388	0.0069092
5	147	148	25884737	0.011574
5	148	149	26585654	0.00907773
5	149	150	25674574	0.0161788
5	150	151	24675130	0.010891
5	151	152	23988036	0.00529757
5	152	153	22158665	0.0144963
5	153	154	21105882	0.00935404
5	154	155	20672772	0.00721681
5	155	156	20913004	0.0290854
5	156	157	21651493	0.077294
5	157	158	23623212	0.181153
5	158	159	24540489	0.38137
5	159	160	23271502	0.372325
5	160	161	23991348	0.169758
5	161	162	23031746	0.145083
5	162	163	22490239	0.232758
5	163	164	23395643	0.227291
5	164	165	23251865	0.0584939
5	165	166	22436089	0.00265001
5	166	167	22312795	0.000305695
5	167	168	21194353	0.000145934
5	168	169	22238097	3.15115e-05
5	169	170	23963824	4.38614e-07
5	170	171	25195723	1.59492e-07
5	171	172	25723232	1.09753e-05
5	172	173	26319490	0.000604174
5	173	174	27423659	0.019852
5	174	175	26836699	0.0435116
5	175	176	27100587	0.00199469
5	176	177	28325373	2.31104e-05
5	177	178	32034720	1.59282e-05
5	178	179	30954636	0.000865719
5	179	180	36028169	0.0504741
5	180	181	37431030	0.389997
5	181	182	30907627	0.378502
5	182	183	32273962	0.0556458
5	183	184	29990762	0.00640621
5	184	185	28281884	0.00386465
5	185	186	28653008	0.0067241
5	186	187	26684454	0.034808
5	187	188	26050812	0.0923282
5	188	189	25519556	0.0904534
5	189	190	25275561	0.0581843
5	190	191	24786884	0.0767312
5	191	192	26607600	0.104019
5	192	193	27685002	0.129547
5	193	194	28505315	0.297868
5	194	195	24835595	0.625112
5	195	196	18082304	0.633
5	196	197	12508550	0.427298
5	197	197.075	6794079	0.247817
6	0	1	15050038	4.81656e-05
6	1	2	20182960	0.000292066
6	2	3	24479486	0.00191369
6	3	4	31140989	0.000473701
6	4	5	30691015	0.000221374
6	5	6	27174818	8.28675e-05
6	6	7	28055775	9.33885e-05
6	7	8	28795850	0.00622908
6	8	9	28120922	0.0946209
6	9	10	32561519	0.029568
6	10	11	34940506	0.00339192
6	11	12	29158331	0.0022949
6	12	13	29781374	0.00401264
6	13	14	25153588	0.00478484
6	14	15	23356559	0.00331752
6	15	16	22856115	0.0095411
6	16	17	22443736	0.0288826
6	17	18	21851780	0.0743747
6	18	19	22534053	0.154341
6	19	20	23993027	0.255712
6	20	21	25856560	0.233834
6	21	22	26965184	0.154857
6	22	23	28739405	0.106107
6	23	24	27160366	0.0946603
6	24	25	27524006	0.123084
6	25	26	27821206	0.0607636
6	26	27	29388266	0.0122041
6	27	28	27670401	0.000733837
6	28	29	27248056	6.1512e-05
6	29	30	27398927	8.83084e-05
6	30	31	28946956	0.00337244
6	31	32	28056900	0.195022
6	32	33	29819138	0.6073
6	33	34	29356709	0.428424
6	34	35	27013634	0.189459
6	35	36	25855209	0.305853
6	36	37	24645134	0.532125
6	37	38	25240295	0.225027
6	38	39	24475509	0.0114861
6	39	40	24794945	0.00992896
6	40	41	26473444	0.0858141
6	41	42	27254755	0.0633695
6	42	43	29908896	0.0230847
6	43	44	28011774	0.0411234
6	44	45	28372676	0.0393282
6	45	46	29301669	0.00363597
6	46	47	23070192	0.000739947
6	47	48	17974964	0.000574625
6	48	49	12565498	0.00259859
6	49	50	3254317	0.638253
6	50	51	15818908	0.0024353
6	51	52	25626466	5.66499e-05
6	52	53	31037518	1.53971e-05
6	53	54	36664254	1.34416e-05
6	54	55	36414566	0.000134575
6	55	56	30486662	0.00184849
6	56	57	29756285	0.00194465
6	57	58	28318940	0.0002725
6	58	59	30343167	3.31433e-05
6	59	60	32349315	0.00203458
6	60	61	32696396	0.0308412
6	61	62	33229682	0.0302878
6	62	63	30897456	0.0461758
6	63	64	31060280	0.0137404
6	64	65	28173509	0.000605742
6	65	66	25902911	0.000337202
6	66	67	26478468	0.00386377
6	67	68	25544157	0.0623259
6	68	69	24940731	0.145761
6	69	70	23041764	0.0282938
6	70	71	21550099	0.000745214
6	71	72	21545503	0.000380921
6	72	73	22431145	0.000522225
6	73	74	24764430	0.000189978
6	74	75	24329793	7.18603e-05
6	75	76	22127293	7.9309e-05
6	76	77	19761574	0.000357065
6	77	78	18620539	0.00278664
6	78	79	16808314	0.00429367
6	79	80	17670341	0.00183888
6	80	81	19918544	0.00227538
6	81	82	20772573	0.0281903
6	82	83	19972329	0.0470824
6	83	84	19402632	0.0100368
6	84	85	17931244	0.00179781
6	85	86	17991288	0.00303916
6	86	87	16893588	0.0192635
6	87	88	17770646	0.0274609
6	88	89	17797169	0.00491419
6	89	90	20059201	0.000542302
6	90	91	22259618	0.000119669
6	91	92	23901699	0.000622093
6	92	93	28611212	0.0063479
6	93	94	30593968	0.00518413
6	94	95	28783317	9.35837e-05
6	95	96	27292938	1.5634e-06
6	96	97	22563990	6.20581e-06
6	97	98	22088005	1.13919e-05
6	98	99	21434878	5.01166e-06
6	99	100	20575079	1.55149e-05
6	100	101	20127468	0.000181914
6	101	102	19203832	0.00252051
6	102	103	19437145	0.00297712
6	103	104	23432581	0.00100604
6	104	105	27303020	0.00898423
6	105	106	31444530	0.0407187
6	106	107	35241977	0.0102452
6	107	108	34369387	0.00389231
6	108	109	33758137	0.00312939
6	109	110	32294375	0.00840616
6	110	111	29421565	0.00199948
6	111	112	27618105	0.000206043
6	112	113	25130449	0.00019898
6	113	114	22782932	0.000868523
6	114	115	21423787	0.00313383
6	115	116	19403459	0.00910168
6	116	117	18995069	0.00729103
6	117	118	18211301	0.00243796
6	118	119	19078119	0.0159366
6	119	120	20369937	0.0649763
6	120	121	21336394	0.0629312
6	121	122	21842958	0.0617926
6	122	123	20731397	0.0805667
6	123	124	20847146	0.0846335
6	124	125	20071501	0.0302744
6	125	126	20100714	0.0130707
6	126	127	21016475	0.0136594
6	127	128	21655442	0.0207079
6	128	129	22104767	0.0335864
6	129	130	23276758	0.00761459
6	130	131	24394617	0.000594449
6	131	132	24104305	0.00394363
6	132	133	23575731	0.100034
6	133	134	24306708	0.125131
6	134	135	25360797	0.0421085
6	135	136	25529908	0.0695217
6	136	137	27664395	0.108757
6	137	138	27518111	0.1031
6	138	139	28114076	0.215147
6	139	140	26231924	0.356763
6	140	141	22332208	0.306554
6	141	142	21710316	0.20889
6	142	143	19870763	0.158722
6	143	144	20392190	0.0740353
6	144	145	21976838	0.0195109
6	145	146	23044977	0.0119419
6	146	147	24988075	0.0156137
6	147	148	25889666	0.00551483
6	148	149	26268017	0.00460032
6	149	150	25843189	0.0223786
6	150	151	25658813	0.0759665
6	151	152	25575772	0.31727
6	152	153	24483504	0.638043
6	153	154	25864716	0.546823
6	154	155	25480346	0.349006
6	155	156	25676971	0.141959
6	156	157	23849417	0.0823684
6	157	158	22940944	0.110657
6	158	159	23046263	0.0456392
6	159	160	22154985	0.00209987
6	160	161	20683606	3.13797e-05
6	161	162	20578132	2.83979e-05
6	162	163	21875648	0.00024952
6	163	164	22538783	7.00268e-05
6	164	165	22917128	0.000160061
6	165	166	23220736	0.0115798
6	166	167	22620765	0.0174061
6	167	168	22990517	0.0042108
6	168	169	25816585	0.00666667
6	169	170	24178518	0.00186444
6	170	171	23841685	0.000713325
6	171	172	23472378	0.0065505
6	172	173	24318345	0.0972264
6	173	174	24613133	0.0742794
6	174	175	24326138	0.0162597
6	175	176	25635356	0.0225626
6	176	177	25045760	0.0654066
6	177	178	24341499	0.0998363
6	178	179	26449800	0.054295
6	179	180	26722815	0.0616393
6	180	181	30780660	0.242307
6	181	182	31428781	0.696181
6	182	183	33496511	0.760648
6	183	184	30094250	0.559902
6	184	185	21746300	0.40903
6	185	186	15574461	0.284211
6	186	186.021	8947825	0.265846
7	0	1	10938717	0.169678
7	1	2	15313379	0.156276
7	2	3	19785123	0.0792999
7	3	4	24323300	0.012003
7	4	5	23846854	0.00153466
7	5	6	23737865	0.000564988
7	6	7	23739888	0.000466926
7	7	8	23205728	0.000145566
7	8	9	23734866	4.85365e-06
7	9	10	23951334	2.94386e-06
7	10	11	24319078	0.000928035
7	11	12	24333877	0.0308908
7	12	13	25636185	0.0560718
7	13	14	24934996	0.0527323
7	14	15	25391057	0.237655
7	15	16	24259373	0.370002
7	16	17	23324844	0.0845167
7	17	18	22421204	0.0144341
7	18	19	23786620	0.00918816
7	19	20	23535406	0.0186949
7	20	21	22787651	0.0307567
7	21	22	23735822	0.0158452
7	22	23	25101689	0.0144828
7	23	24	24583981	0.0211353
7	24	25	23915124	0.0627977
7	25	26	24178204	0.134736
7	26	27	23221272	0.154294
7	27	28	21224351	0.283126
7	28	29	20708865	0.172022
7	29	30	19577292	0.0133942
7	30	31	20015589	0.00332388
7	31	32	19868409	0.0099292
7	32	33	20823203	0.011838
7	33	34	21383076	0.005159
7	34	35	22813007	0.00260309
7	35	36	24352994	0.00298623
7	36	37	23993388	0.00380929
7	37	38	25336803	0.00480036
7	38	39	25381189	0.0170156
7	39	40	26923877	0.0179115
7	40	41	27109990	0.0191951
7	41	42	28313661	0.153337
7	42	43	28491570	0.329557
7	43	44	27563611	0.262389
7	44	45	26198427	0.131272
7	45	46	26648256	0.101182
7	46	47	23676195	0.213582
7	47	48	23580747	0.127707
7	48	49	23377267	0.0181171
7	49	50	24719903	0.00552094
7	50	51	26746680	0.010869
7	51	52	26125344	0.0313174
7	52	53	25787768	0.0312623
7	53	54	25229230	0.0540121
7	54	55	23702476	0.191584
7	55	56	23696709	0.206385
7	56	57	23465215	0.130196
7	57	58	23199511	0.0740927
7	58	59	22902100	0.0193028
7	59	60	23681717	0.0181427
7	60	61	23169676	0.0578091
7	61	62	23709243	0.0503231
7	62	63	24065515	0.0151896
7	63	64	23849875	0.0162137
7	64	65	24395398	0.0925828
7	65	66	23556630	0.194457
7	66	67	23991889	0.238084
7	67	68	23477601	0.257231
7	68	69	22471832	0.153026
7	69	70	22844409	0.0462846
7	70	71	21681868	0.0267644
7	71	72	20485796	0.0906016
7	72	73	19239130	0.22802
7	73	74	18340223	0.256347
7	74	75	18010193	0.189159
7	75	76	20109623	0.117305
7	76	77	21174486	0.0140602
7	77	78	22742495	0.00111827
7	78	79	24482008	0.00121086
7	79	80	25046992	0.00176879
7	80	81	27387309	0.00232699
7	81	82	28331050	0.00200146
7	82	83	29357267	0.00371879
7	83	84	28655211	0.00356307
7	84	85	25644119	0.00258101
7	85	86	24312942	0.0216925
7	86	87	24499366	0.244619
7	87	88	24754105	0.571367
7	88	89	23910287	0.454255
7	89	90	23855715	0.40341
7	90	91	23714896	0.528077
7	91	92	23562729	0.316777
7	92	93	22026727	0.0855311
7	93	94	20694698	0.0394735
7	94	95	19420277	0.02162
7	95	96	19560788	0.0048882
7	96	97	21101712	0.00010202
7	97	98	21605600	4.53138e-06
7	98	99	22441760	4.19064e-06
7	99	100	22976550	2.42223e-05
7	100	101	22411250	0.000253574
7	101	102	23102979	0.001109
7	102	103	23275479	0.00781891
7	103	104	20646165	0.00704218
7	104	105	21355204	0.00181765
7	105	106	20248524	0.000786512
7	106	107	21160910	0.000976716
7	107	108	23957426	0.0219788
7	108	109	25085447	0.1757
7	109	110	24570387	0.131622
7	110	111	25172232	0.0382967
7	111	112	26337030	0.0122924
7	112	113	23529313	0.000862315
7	113	114	22337593	0.000177537
7	114	115	21071910	0.0017331
7	115	116	21141375	0.0337068
7	116	117	21276196	0.178211
7	117	118	20592127	0.0353802
7	118	119	20428710	0.000755787
7	119	120	20290433	0.000490883
7	120	121	19517802	0.000470796
7	121	122	19255137	0.00104398
7	122	123	20589133	0.0107611
7	123	124	21064700	0.0520032
7	124	125	22433153	0.0854771
7	125	126	24355764	0.155466
7	126	127	23785743	0.137272
7	127	128	24391115	0.0543567
7	128	129	25365656	0.0468691
7	129	130	25245226	0.0438929
7	130	131	24460594	0.0292546
7	131	132	23121110	0.024689
7	132	133	22711935	0.0383447
7	133	134	23369435	0.0640754
7	134	135	24055805	0.204363
7	135	136	24274581	0.188477
7	136	137	25138273	0.0305518
7	137	138	25639989	0.0136608
7	138	139	25078439	0.00942037
7	139	140	25108397	0.000602569
7	140	141	25305603	0.000128409
7	141	142	25042080	0.00100451
7	142	143	24640410	0.00245444
7	143	144	24090933	0.012784
7	144	145	22701427	0.0702061
7	145	146	21390896	0.125112
7	146	147	20965383	0.11876
7	147	148	20517454	0.0364138
7	148	149	21224021	0.101142
7	149	150	23468990	0.329372
7	150	151	23673151	0.143976
7	151	152	24680757	0.00929616
7	152	153	25667679	0.000522053
7	153	154	24373053	0.000198737
7	154	155	24069830	0.000202645
7	155	156	22836261	0.000437825
7	156	157	24740348	0.000170475
7	157	158	26160166	7.77055e-05
7	158	159	26870906	2.00936e-05
7	159	160	28579469	1.29785e-06
7	160	161	30055002	1.13833e-06
7	161	162	28559379	9.26352e-06
7	162	163	29227906	0.000903737
7	163	164	29155245	0.00685864
7	164	165	32022303	0.00873888
7	165	166	30207538	0.0254934
7	166	167	28147795	0.092776
7	167	168	27643145	0.0678908
7	168	169	28370269	0.00342145
7	169	170	27854666	0.000884701
7	170	171	31269174	0.00251808
7	171	172	30286122	0.0317648
7	172	173	30495344	0.181948
7	173	174	31442450	0.103162
7	174	175	31064427	0.0233152
7	175	176	26924198	0.00771595
7	176	177	20679460	0.00628051
7	177	178	15620842	0.00859473
7	178	178.398	8681901	0.0534185
8	0	1	10108587	0.0945869
8	1	2	14080142	0.0912072
8	2	3	18177311	0.0782138
8	3	4	22340407	0.0780132
8	4	5	20960777	0.064321
8	5	6	19389651	0.0256151
8	6	7	18067533	0.0174744
8	7	8	17764207	0.0255785
8	8	9	16986620	0.00768935
8	9	10	17142921	0.00137267
8	10	11	18767626	0.0025074
8	11	12	18794987	0.0137197
8	12	13	19797686	0.050795
8	13	14	23257403	0.121337
8	14	15	57091062	0.207246
8	15	16	61449952	0.380869
8	16	17	102156664	0.462307
8	17	18	101472549	0.516379
8	18	19	64883044	0.609931
8	19	20	57108366	0.556616
8	20	21	19954067	0.377062
8	21	22	17189787	0.380443
8	22	23	23988277	0.214339
8	23	24	24601474	0.0424832
8	24	25	24972207	0.0128149
8	25	26	24033719	0.0187873
8	26	27	18893696	0.0466733
8	27	28	17265247	0.0917232
8	28	29	18031809	0.0604983
8	29	30	19818848	0.0452008
8	30	31	21132585	0.0406689
8	31	32	19985876	0.0292376
8	32	33	19767722	0.0828815
8	33	34	19384614	0.0597467
8	34	35	19727086	0.0231294
8	35	36	20871045	0.0148793
8	36	37	23461979	0.0102117
8	37	38	26330163	0.0628035
8	38	39	28130256	0.190605
8	39	40	27803947	0.0934383
8	40	41	26174164	0.020481
8	41	42	25275646	0.0113509
8	42	43	23790399	0.0167224
8	43	44	22866554	0.00786631
8	44	45	22943978	0.000857997
8	45	46	23142229	0.000585403
8	46	47	23979333	0.00287555
8	47	48	24234562	0.00667751
8	48	49	25742028	0.00907914
8	49	50	25367173	0.00640933
8	50	51	24679675	0.00424119
8	51	52	23585759	0.00258875
8	52	53	22361003	0.001527
8	53	54	20478451	0.00126023
8	54	55	19291189	0.000296369
8	55	56	19447479	0.000242978
8	56	57	19998804	0.0014086
8	57	58	21555402	0.000664895
8	58	59	23169244	0.00248794
8	59	60	22342499	0.0201085
8	60	61	20503111	0.0606477
8	61	62	19838706	0.0678702
8	62	63	18318739	0.0367576
8	63	64	17106105	0.0134203
8	64	65	18330176	0.00262409
8	65	66	19595041	0.000338228
8	66	67	20930993	3.26497e-05
8	67	68	21974532	9.29975e-06
8	68	69	22663136	3.35729e-05
8	69	70	23144618	0.000506398
8	70	71	22420564	0.00278473
8	71	72	21937722	0.000657077
8	72	73	20118595	6.1311e-05
8	73	74	19233817	4.97843e-05
8	74	75	18948114	0.000139999
8	75	76	19905962	0.00299115
8	76	77	21129283	0.0250898
8	77	78	22162073	0.0265808
8	78	79	22291589	0.00969998
8	79	80	23444326	0.00203837
8	80	81	23345739	0.000204445
8	81	82	24721246	1.13377e-05
8	82	83	23837171	2.29678e-07
8	83	84	22385269	2.39997e-08
8	84	85	20699728	1.79099e-08
8	85	86	20038813	7.34517e-06
8	86	87	18438680	0.00361873
8	87	88	18698686	0.0368435
8	88	89	18611290	0.011111
8	89	90	19389173	0.00199886
8	90	91	18400241	0.00420436
8	91	92	18762934	0.00147156
8	92	93	19265937	1.19014e-05
8	93	94	20198633	1.24601e-05
8	94	95	22036236	0.000293235
8	95	96	23197867	0.00693263
8	96	97	23132437	0.0493016
8	97	98	24722354	0.0174475
8	98	99	24455774	0.00189876
8	99	100	24478270	0.000498802
8	100	101	25426564	3.29217e-05
8	101	102	25524860	2.77932e-05
8	102	103	26359335	0.00208011
8	103	104	26659961	0.0672196
8	104	105	25579435	0.12234
8	105	106	25155084	0.0385834
8	106	107	23633978	0.00472448
8	107	108	21981458	0.000424473
8	108	109	20393963	0.000482759
8	109	110	19545689	0.00145796
8	110	111	18077144	0.000226817
8	111	112	17732030	0.000101787
8	112	113	18441519	0.000662048
8	113	114	19627914	0.00294106
8	114	115	21009883	0.00229492
8	115	116	21442273	0.00509093
8	116	117	21553614	0.0181031
8	117	118	22931404	0.0106899
8	118	119	22436715	0.00157699
8	119	120	24542958	0.00234029
8	120	121	27119249	0.011176
8	121	122	28164254	0.0229175
8	122	123	28931908	0.0380293
8	123	124	31465619	0.0185761
8	124	125	33583898	0.0202053
8	125	126	30734579	0.0486653
8	126	127	29767862	0.185381
8	127	128	25084436	0.392461
8	128	129	27121678	0.469576
8	129	130	28204754	0.35469
8	130	131	30803011	0.116599
8	131	132	28548482	0.0343062
8	132	133	26308301	0.0410384
8	133	134	25684852	0.0833513
8	134	135	23741300	0.108925
8	135	136	23139765	0.0595903
8	136	137	23449058	0.0145084
8	137	138	23757464	0.00122576
8	138	139	24414607	0.000312124
8	139	140	24434244	0.00151935
8	140	141	24041952	0.0142279
8	141	142	23757248	0.0816372
8	142	143	23241401	0.0962775
8	143	144	22093432	0.0176014
8	144	145	21455974	0.00452184
8	145	146	25800466	0.0205747
8	146	147	26681766	0.124554
8	147	148	41967936	0.17905
8	148	149	41226399	0.212147
8	149	150	38094018	0.283562
8	150	151	38679546	0.38694
8	151	152	28570157	0.394273
8	152	153	27183489	0.059833
8	153	154	26836753	0.0104626
8	154	155	29309524	0.0083436
8	155	156	29942910	0.00231233
8	156	157	31128283	0.00071411
8	157	158	32846498	0.000228
8	158	159	28771769	9.99949e-05
8	159	160	22821195	0.000315616
8	160	161	16637524	0.000942365
8	161	161.536	8991925	0.00063242
9	0	1	14087937	0.0938502
9	1	2	21152185	0.0536739
9	2	3	26445431	0.0269408
9	3	4	34475841	0.0321013
9	4	5	33064988	0.0636521
9	5	6	29742969	0.202155
9	6	7	27497576	0.478653
9	7	8	24474061	0.350692
9	8	9	21646198	0.110546
9	9	10	20887567	0.0264336
9	10	11	20769799	0.00760684
9	11	12	20316938	0.00769502
9	12	13	18884460	0.00565358
9	13	14	19132818	0.00462638
9	14	15	19402173	0.00348062
9	15	16	20380527	0.00954101
9	16	17	22535990	0.0432261
9	17	18	22993979	0.0150942
9	18	19	24160480	0.000728928
9	19	20	22847392	0.000216786
9	20	21	22642047	0.000156335
9	21	22	22479348	0.000212177
9	22	23	22311313	0.00145096
9	23	24	20340432	0.0118395
9	24	25	20900573	0.0181819
9	25	26	20887991	0.0174041
9	26	27	22946634	0.160166
9	27	28	25574006	0.516565
9	28	29	25643950	0.409245
9	29	30	25539131	0.0503332
9	30	31	23603327	0.000291598
9	31	32	23785710	4.18743e-07
9	32	33	22125716	2.75127e-08
9	33	34	21953278	1.97179e-07
9	34	35	23250493	1.25684e-06
9	35	36	23237406	1.69285e-06
9	36	37	22125735	4.54079e-06
9	37	38	22749511	5.60442e-05
9	38	39	21262012	0.00101111
9	39	40	21833210	0.00414028
9	40	41	22597815	0.0144642
9	41	42	22481553	0.0600526
9	42	43	22288813	0.157217
9	43	44	21004769	0.111325
9	44	45	20245523	0.028835
9	45	46	20065953	0.0339616
9	46	47	21318670	0.231816
9	47	48	22202221	0.313911
9	48	49	22799519	0.0304991
9	49	50	22858708	0.00187631
9	50	51	20633017	0.000466402
9	51	52	19914598	5.56265e-05
9	52	53	18658647	4.14367e-06
9	53	54	18947671	6.02977e-06
9	54	55	20507182	2.46075e-05
9	55	56	22566750	9.67692e-05
9	56	57	23884285	0.00040517
9	57	58	24938934	0.00132354
9	58	59	27814484	0.00508387
9	59	60	36077272	0.0131484
9	60	61	57024412	0.0251576
9	61	62	56761982	0.0482912
9	62	63	55106019	0.0919489
9	63	64	45796014	0.0713455
9	64	65	28315985	0.0449987
9	65	66	21323428	0.0287611
9	66	67	22112703	0.00874751
9	67	68	22269710	0.00632379
9	68	69	22529114	0.0562174
9	69	70	23750856	0.210055
9	70	71	24419639	0.146439
9	71	72	25087984	0.0836356
9	72	73	25124475	0.0561873
9	73	74	23659946	0.0349174
9	74	75	22948627	0.0424386
9	75	76	22456087	0.147373
9	76	77	22810836	0.262996
9	77	78	22664671	0.138357
9	78	79	23142070	0.0398846
9	79	80	23220736	0.0352854
9	80	81	23386982	0.0368331
9	81	82	24120860	0.00734839
9	82	83	25866283	0.00316866
9	83	84	25399855	0.00280883
9	84	85	25662813	0.000243429
9	85	86	27791185	4.88179e-05
9	86	87	29468589	0.000532699
9	87	88	31391417	0.0032043
9	88	89	31526045	0.00383417
9	89	90	34119652	0.00117533
9	90	91	34422497	0.00333702
9	91	92	29180446	0.0187483
9	92	93	27603451	0.00954829
9	93	94	25403271	0.014982
9	94	95	24511202	0.0477974
9	95	96	22809726	0.0159239
9	96	97	22715984	0.000882709
9	97	98	21539389	4.41565e-05
9	98	99	20434241	0.000147048
9	99	100	18568480	0.000703454
9	100	101	18084276	0.000552032
9	101	102	18071596	0.00599032
9	102	103	19544838	0.0940328
9	103	104	21026550	0.204282
9	104	105	22004089	0.0861269
9	105	106	23143681	0.0345348
9	106	107	23466720	0.100395
9	107	108	22926837	0.154008
9	108	109	22796003	0.0763532
9	109	110	22525819	0.0646063
9	110	111	22130593	0.222254
9	111	112	21915492	0.417935
9	112	113	23845198	0.360896
9	113	114	24068413	0.488099
9	114	115	25198798	0.623298
9	115	116	25358471	0.671795
9	116	117	24314708	0.649068
9	117	118	23713767	0.35882
9	118	119	22779852	0.268654
9	119	120	21849961	0.684387
9	120	121	21998961	0.864403
9	121	122	23536344	0.608563
9	122	123	22519138	0.156532
9	123	124	24214604	0.1173
9	124	125	24555544	0.188216
9	125	126	25673530	0.0534108
9	126	127	26086586	0.00836917
9	127	128	25927405	0.00106689
9	128	129	26315802	0.00155018
9	129	130	25178311	0.00443321
9	130	131	25883555	0.00244372
9	131	132	28240963	0.00274753
9	132	133	28270899	0.00400647
9	133	134	30423047	0.00835612
9	134	135	31416841	0.0231423
9	135	136	28077727	0.0330384
9	136	137	27858684	0.0270991
9	137	138	27794572	0.00320064
9	138	139	28731051	0.000374271
9	139	140	28382021	0.00247664
9	140	141	29183522	0.0104758
9	141	142	26669226	0.00215153
9	142	143	28095147	0.000218501
9	143	144	28896393	0.00228033
9	144	145	31851520	0.0131234
9	145	146	43662674	0.0615417
9	146	147	45468468	0.117335
9	147	148	50175729	0.0340873
9	148	149	50065816	0.0162672
9	149	150	32537072	0.00622681
9	150	151	30800209	0.00043759
9	151	152	26256700	0.000564818
9	152	153	27170613	0.00945911
9	153	154	26741409	0.0631047
9	154	155	23056127	0.129978
9	155	156	17345733	0.129448
9	156	157	12108976	0.090306
9	157	157.345	6157248	0.094397
10	0	1	13720458	0.0662527
10	1	2	26305291	0.0819104
10	2	3	32318410	0.0540272
10	3	4	39183213	0.0131043
10	4	5	40165606	0.0181708
10	5	6	39580533	0.093958
10	6	7	38116530	0.0607778
10	7	8	42022925	0.0188997
10	8	9	37280331	0.010318
10	9	10	32660900	0.0124631
10	10	11	30844843	0.0102367
10	11	12	29314766	0.0342297
10	12	13	26823011	0.230004
10	13	14	28859811	0.538892
10	14	15	30039578	0.774927
10	15	16	32159602	0.809291
10	16	17	30953814	0.678982
10	17	18	30480365	0.466697
10	18	19	30466614	0.232601
10	19	20	30743339	0.16049
10	20	21	29063419	0.176403
10	21	22	30374716	0.196887
10	22	23	28799950	0.10869
10	23	24	27080510	0.058018
10	24	25	27287057	0.0598527
10	25	26	23872529	0.0147029
10	26	27	23863297	0.000465438
10	27	28	23581299	3.20467e-05
10	28	29	23311037	0.000483376
10	29	30	22435476	0.0216033
10	30	31	24481613	0.017447
10	31	32	24293645	0.00263484
10	32	33	25152278	4.82017e-05
10	33	34	26400103	2.1259e-06
10	34	35	23898807	4.61837e-05
10	35	36	24875905	0.000197532
10	36	37	24454537	0.000455774
10	37	38	23310119	0.000204868
10	38	39	22344338	5.09682e-05
10	39	40	20274306	6.466e-05
10	40	41	18286493	0.000401207
10	41	42	18081599	0.00260889
10	42	43	18209381	0.00507877
10	43	44	18906838	0.00364665
10	44	45	19728684	0.00245752
10	45	46	20457633	0.00277615
10	46	47	21011848	0.0285072
10	47	48	21118931	0.239053
10	48	49	21381378	0.351102
10	49	50	21784222	0.286905
10	50	51	23662776	0.36833
10	51	52	24769938	0.248085
10	52	53	25234846	0.0428334
10	53	54	26564133	0.0134777
10	54	55	26281990	0.00278783
10	55	56	25837991	0.000638569
10	56	57	25630856	0.00164405
10	57	58	23896338	0.00196386
10	58	59	22201689	0.000677675
10	59	60	21295609	0.00202639
10	60	61	18663549	0.00993799
10	61	62	16984989	0.0178215
10	62	63	16216227	0.0213896
10	63	64	12491200	0.0143881
10	64	65	9387957	0.0126897
10	65	66	12487313	0.00369917
10	66	67	14356252	0.000184909
10	67	68	16983133	0.000506979
10	68	69	19964618	0.00227913
10	69	70	21730134	0.0070924
10	70	71	20798947	0.0618108
10	71	72	20987856	0.231985
10	72	73	21202632	0.226469
10	73	74	21831417	0.0902454
10	74	75	23260878	0.00362369
10	75	76	22718122	0.000378328
10	76	77	21527609	0.0056404
10	77	78	21299534	0.0169385
10	78	79	21376020	0.0204797
10	79	80	21642773	0.0765165
10	80	81	25028396	0.201231
10	81	82	25634152	0.584306
10	82	83	28174675	0.744417
10	83	84	30201258	0.614427
10	84	85	29887684	0.339423
10	85	86	29239643	0.0389486
10	86	87	27047973	0.0055888
10	87	88	25611658	0.00413594
10	88	89	24481436	0.000493871
10	89	90	25074327	2.59836e-05
10	90	91	25121302	0.000317114
10	91	92	26087332	0.00371892
10	92	93	27105057	0.00131508
10	93	94	26374618	0.00196151
10	94	95	25355283	0.0021961
10	95	96	24350227	0.000162988
10	96	97	24723570	5.79728e-05
10	97	98	24386923	0.00078255
10	98	99	23332247	0.00530639
10	99	100	23103479	0.0220173
10	100	101	23463798	0.047915
10	101	102	23686440	0.102259
10	102	103	23481106	0.370668
10	103	104	23116180	0.592083
10	104	105	22860542	0.241208
10	105	106	22403013	0.0122001
10	106	107	22472197	0.000845118
10	107	108	22965150	0.000319216
10	108	109	23199781	0.000526835
10	109	110	23937713	0.000741585
10	110	111	24071624	0.00147398
10	111	112	24917463	0.00238205
10	112	113	24183569	0.00299173
10	113	114	24059115	0.00107598
10	114	115	23973604	0.000156788
10	115	116	23767739	2.80899e-05
10	116	117	22747272	7.49716e-05
10	117	118	22767592	0.000629151
10	118	119	21580681	0.000136097
10	119	120	21204163	3.79185e-05
10	120	121	20822881	0.00118916
10	121	122	21225614	0.00972063
10	122	123	23350715	0.00673211
10	123	124	23664599	0.00288279
10	124	125	25736810	0.00316279
10	125	126	26680898	0.00380841
10	126	127	26957877	0.00275498
10	127	128	26770060	0.00266359
10	128	129	25751367	0.00823221
10	129	130	26412643	0.0162743
10	130	131	26457235	0.00100419
10	131	132	27422021	9.68619e-06
10	132	133	27145648	1.15395e-06
10	133	134	24305326	2.90201e-06
10	134	135	25274786	1.87004e-05
10	135	136	25485842	0.00235945
10	136	137	25551282	0.0154416
10	137	138	26529128	0.00614578
10	138	139	27666274	0.00282596
10	139	140	24914393	0.00346064
10	140	141	24823517	0.0296549
10	141	142	24614678	0.22177
10	142	143	24807601	0.184934
10	143	144	26392467	0.0312382
10	144	145	26820641	0.020937
10	145	146	29663442	0.0513898
10	146	147	31828569	0.0374539
10	147	148	30670528	0.0134054
10	148	149	29506433	0.0049284
10	149	150	28864832	0.0035927
10	150	151	24190281	0.00814469
10	151	152	24246700	0.0114399
10	152	153	24096935	0.0088982
10	153	154	26412780	0.0165565
10	154	155	28913795	0.0166946
10	155	156	31131591	0.0043166
10	156	157	32972206	0.00146547
10	157	158	37434839	0.0172633
10	158	159	30996124	0.0402348
10	159	160	37918595	0.0138165
10	160	161	35754968	0.00991662
10	161	162	45479484	0.0226234
10	162	163	43869617	0.0622426
10	163	164	34422362	0.129321
10	164	165	35169487	0.125764
10	165	166	31641504	0.0393438
10	166	167	26211058	0.00503147
10	167	168	21586152	0.00429686
10	168	169	14916000	0.00767509
10	169	169.28	9003940	0.00745834
11	0	1	12160913	0.125865
11	1	2	17937334	0.0919551
[truncated: 1,405 more rows]
