# Supplementary material for: FiMAP: A fast identity-by-descent mapping test for biobank-scale cohorts
Source: PLoS Genet. 2023 Dec 1;19(12):e1011057. doi: 10.1371/journal.pgen.1011057 (PMC10718418; doi:10.1371/journal.pgen.1011057)
Supplement: S2 Table — Start and end positions in centimorgan (cM) are shown, along with the number of non-zero off-diagonal elements in each N × N local IBD matrix and finite-sample p values (N = 407,827). (XLSX) [file pgen.1011057.s007.xlsx]

## Sheet: S2 Table
S2 Table. FiMAP analysis results for hip circumference in the UK Biobank. Start and end positions in centimorgan (cM) are shown, along with the number of non-zero off-diagonal elements in each N × N local IBD matrix and finite-sample p values (N = 407,827).
chr	start	end	n.nonzero	p.value
1	0	1	11495899	0.038251
1	1	2	16763874	0.0500643
1	2	3	24223520	0.107881
1	3	4	29754939	0.112742
1	4	5	29767576	0.0620219
1	5	6	29598978	0.0678575
1	6	7	27523317	0.0491751
1	7	8	25603013	0.0435868
1	8	9	24889284	0.159094
1	9	10	24715149	0.456066
1	10	11	25468888	0.5651
1	11	12	25354663	0.587838
1	12	13	25290106	0.579665
1	13	14	27146337	0.24493
1	14	15	26207327	0.146738
1	15	16	25157340	0.229994
1	16	17	26522439	0.244019
1	17	18	26430589	0.203127
1	18	19	26577827	0.234213
1	19	20	27967079	0.208573
1	20	21	26197373	0.143141
1	21	22	26606755	0.141093
1	22	23	27054701	0.119374
1	23	24	24268254	0.0727527
1	24	25	24830088	0.0165344
1	25	26	23031823	0.0165262
1	26	27	22902701	0.0259089
1	27	28	24524669	0.032624
1	28	29	26897960	0.1125
1	29	30	26081751	0.128995
1	30	31	26221128	0.0499846
1	31	32	24938583	0.0777618
1	32	33	24264918	0.1712
1	33	34	24708425	0.184786
1	34	35	24927735	0.0919731
1	35	36	26777059	0.035603
1	36	37	24001599	0.0764395
1	37	38	23773800	0.15301
1	38	39	25086130	0.0939377
1	39	40	25091438	0.0253091
1	40	41	23963784	0.0218809
1	41	42	24656491	0.079115
1	42	43	25026078	0.0641478
1	43	44	25581816	0.0161461
1	44	45	25512424	0.0362625
1	45	46	25426497	0.0983728
1	46	47	24909178	0.160626
1	47	48	23685420	0.283092
1	48	49	22448723	0.2786
1	49	50	21659601	0.0946768
1	50	51	23552388	0.00403193
1	51	52	25139527	0.000398496
1	52	53	25943693	0.000943733
1	53	54	27769366	0.000950037
1	54	55	27116491	0.00142915
1	55	56	26457919	0.00295835
1	56	57	26492674	0.00241114
1	57	58	24497568	0.00688336
1	58	59	23468520	0.0136374
1	59	60	24677329	0.0121796
1	60	61	25419972	0.0312458
1	61	62	25948331	0.137419
1	62	63	27753108	0.251315
1	63	64	28047281	0.331053
1	64	65	27920430	0.333222
1	65	66	27233014	0.268657
1	66	67	26183670	0.270062
1	67	68	25848159	0.251915
1	68	69	25980341	0.239475
1	69	70	25439703	0.280893
1	70	71	25035030	0.132423
1	71	72	23832542	0.0403578
1	72	73	23216429	0.0284528
1	73	74	24096318	0.01237
1	74	75	24787632	0.0284746
1	75	76	25376300	0.0785257
1	76	77	26525392	0.065559
1	77	78	25676915	0.122837
1	78	79	24763452	0.172229
1	79	80	23998683	0.0524502
1	80	81	25283871	0.0222628
1	81	82	25167318	0.0451463
1	82	83	25284581	0.12838
1	83	84	25648266	0.337979
1	84	85	24733622	0.238852
1	85	86	24205474	0.0055025
1	86	87	23857572	0.000102033
1	87	88	23866295	0.000112495
1	88	89	24708608	0.00616105
1	89	90	25112150	0.227852
1	90	91	24769151	0.284467
1	91	92	23952936	0.0353031
1	92	93	23528209	0.000511347
1	93	94	23301315	2.43555e-05
1	94	95	23387543	4.49752e-05
1	95	96	22016129	0.000487063
1	96	97	21403570	0.00166113
1	97	98	21231646	0.00180592
1	98	99	23334102	0.00632236
1	99	100	24182559	0.0815078
1	100	101	25449286	0.244091
1	101	102	25530328	0.096736
1	102	103	23973301	0.0092336
1	103	104	22896625	0.000786624
1	104	105	22147147	0.000345351
1	105	106	22317654	0.00131951
1	106	107	22117346	0.00296987
1	107	108	23258729	0.00199975
1	108	109	23666275	0.00208717
1	109	110	24848667	0.0116855
1	110	111	25310361	0.0328705
1	111	112	25195532	0.0471948
1	112	113	23230733	0.0545046
1	113	114	22527581	0.0700402
1	114	115	21374295	0.127022
1	115	116	20774990	0.0463225
1	116	117	21111467	0.0186697
1	117	118	21459799	0.101695
1	118	119	20981782	0.434993
1	119	120	22175207	0.450188
1	120	121	21202005	0.203599
1	121	122	23261869	0.135016
1	122	123	21368457	0.0605684
1	123	124	20891324	0.052588
1	124	125	20088033	0.146609
1	125	126	20195176	0.199276
1	126	127	20055876	0.147169
1	127	128	21806745	0.172326
1	128	129	22802993	0.0476565
1	129	130	25225127	0.00662104
1	130	131	27763874	0.0105715
1	131	132	27852962	0.0103147
1	132	133	27360444	0.000981052
1	133	134	27778502	0.000241279
1	134	135	26078242	0.000775356
1	135	136	25617849	0.00386321
1	136	137	26417195	0.0304776
1	137	138	26507716	0.0333532
1	138	139	26590586	0.0170671
1	139	140	24768689	0.0765135
1	140	141	22883479	0.208513
1	141	142	27669659	0.0258868
1	142	143	26005652	7.69218e-05
1	143	144	30023496	2.18821e-05
1	144	145	27830059	0.000167085
1	145	146	23591381	0.0227651
1	146	147	22149320	0.0753489
1	147	148	22238459	0.2308
1	148	149	21003921	0.2405
1	149	150	22246641	0.339344
1	150	151	24460397	0.395588
1	151	152	23779867	0.286078
1	152	153	23383233	0.15689
1	153	154	25036147	0.0723497
1	154	155	24048068	0.0652656
1	155	156	24813031	0.110807
1	156	157	28503019	0.22217
1	157	158	26661279	0.234177
1	158	159	25945039	0.125497
1	159	160	26889992	0.0829106
1	160	161	24822828	0.0716075
1	161	162	25828517	0.0288401
1	162	163	26064166	0.0669291
1	163	164	26213909	0.223771
1	164	165	26909000	0.2267
1	165	166	25085001	0.0781017
1	166	167	25337651	0.02829
1	167	168	24391463	0.0344416
1	168	169	25347338	0.0955981
1	169	170	23290677	0.20212
1	170	171	21609081	0.155795
1	171	172	19538077	0.077576
1	172	173	19466149	0.0459816
1	173	174	18141543	0.0938462
1	174	175	18666891	0.135368
1	175	176	20727787	0.0145442
1	176	177	20980766	0.000499589
1	177	178	21763898	0.000183688
1	178	179	21961843	0.000642447
1	179	180	22085534	0.00708734
1	180	181	21344715	0.0094293
1	181	182	21741777	0.00289351
1	182	183	21627628	0.000988754
1	183	184	20224680	0.000292879
1	184	185	18801870	0.000751182
1	185	186	17203655	0.00431888
1	186	187	16093107	0.0132588
1	187	188	16030677	0.00816081
1	188	189	15484472	0.000825807
1	189	190	16315450	0.00148441
1	190	191	17138972	0.0199403
1	191	192	17924527	0.0164834
1	192	193	19335591	0.00592273
1	193	194	21375641	0.0120769
1	194	195	24556300	0.0512145
1	195	196	26696483	0.0159948
1	196	197	28902583	0.00138576
1	197	198	28895462	0.00056924
1	198	199	29666165	0.000719194
1	199	200	29812580	0.00280151
1	200	201	29934021	0.0421237
1	201	202	35077379	0.347596
1	202	203	35399909	0.727654
1	203	204	39128398	0.818241
1	204	205	36860208	0.736314
1	205	206	29569002	0.278881
1	206	207	28703160	0.0149924
1	207	208	26889035	0.00397207
1	208	209	26575099	0.0164132
1	209	210	27084041	0.0497313
1	210	211	26940267	0.112539
1	211	212	26431764	0.207503
1	212	213	25237509	0.282296
1	213	214	23755762	0.179641
1	214	215	23123205	0.0931423
1	215	216	23603468	0.104152
1	216	217	25008873	0.113706
1	217	218	24882457	0.138081
1	218	219	24369982	0.0997587
1	219	220	23976466	0.00434767
1	220	221	24677134	9.14116e-05
1	221	222	24331016	0.000533378
1	222	223	23721172	0.0235624
1	223	224	24714603	0.0596613
1	224	225	24643491	0.0128603
1	225	226	23022780	0.00122793
1	226	227	21996383	0.000116855
1	227	228	21352844	0.000209372
1	228	229	21937116	0.00712047
1	229	230	22460675	0.0976281
1	230	231	22491626	0.399748
1	231	232	24362422	0.321506
1	232	233	24189004	0.0205324
1	233	234	24509057	0.00024701
1	234	235	26245308	0.000299203
1	235	236	27680672	0.00986702
1	236	237	28482048	0.0772861
1	237	238	29300654	0.183477
1	238	239	28454091	0.154469
1	239	240	27260828	0.0793958
1	240	241	27592894	0.0554734
1	241	242	29240948	0.0234102
1	242	243	28375824	0.013949
1	243	244	26935868	0.0121891
1	244	245	27267855	0.0121919
1	245	246	23906379	0.0993849
1	246	247	23216612	0.199478
1	247	248	24044674	0.0642708
1	248	249	25208435	0.0261564
1	249	250	24854864	0.0158654
1	250	251	27666682	0.0292571
1	251	252	26893947	0.140807
1	252	253	26833848	0.467747
1	253	254	25939052	0.54918
1	254	255	24873486	0.173929
1	255	256	25093166	0.0468477
1	256	257	25193649	0.0522032
1	257	258	25847673	0.044374
1	258	259	28918686	0.0173849
1	259	260	29014177	0.0208236
1	260	261	31358966	0.216427
1	261	262	33478225	0.411893
1	262	263	36882769	0.213409
1	263	264	35006733	0.10022
1	264	265	31099364	0.127115
1	265	266	23898890	0.247678
1	266	267	16972340	0.325624
1	267	267.773	11384730	0.320052
2	0	1	12063063	0.0202776
2	1	2	17322196	0.0161377
2	2	3	21970099	0.0348687
2	3	4	25926954	0.123145
2	4	5	26319806	0.286616
2	5	6	26156543	0.359538
2	6	7	25974646	0.158568
2	7	8	29240454	0.0326606
2	8	9	27088784	0.0133202
2	9	10	27081322	0.00856733
2	10	11	26161498	0.00802373
2	11	12	24969070	0.0145451
2	12	13	24293323	0.0716265
2	13	14	28015959	0.15558
2	14	15	27564132	0.155576
2	15	16	37213294	0.315475
2	16	17	37072589	0.638869
2	17	18	34912502	0.89258
2	18	19	37958205	0.990927
2	19	20	39459874	0.982223
2	20	21	28246598	0.787504
2	21	22	27145875	0.239752
2	22	23	26364595	0.110639
2	23	24	26566384	0.343623
2	24	25	26577269	0.838059
2	25	26	26936308	0.956835
2	26	27	26004682	0.825099
2	27	28	26206856	0.45557
2	28	29	26029572	0.109697
2	29	30	27629820	0.0420672
2	30	31	27797506	0.0731161
2	31	32	28971019	0.0676396
2	32	33	30381060	0.0195455
2	33	34	28638422	0.0224389
2	34	35	29346440	0.101687
2	35	36	28878064	0.179585
2	36	37	23853154	0.0284667
2	37	38	21998082	0.000335844
2	38	39	20129874	9.11761e-05
2	39	40	20388179	0.00143797
2	40	41	20835391	0.00473128
2	41	42	20986195	0.00047322
2	42	43	20585195	0.000123168
2	43	44	22455220	1.75468e-06
2	44	45	22737372	1.03504e-08
2	45	46	23148900	1.23677e-07
2	46	47	23101578	7.04237e-06
2	47	48	23582356	0.000240425
2	48	49	22566854	0.00181268
2	49	50	22720268	0.00343671
2	50	51	22016828	0.00523457
2	51	52	22938975	0.027347
2	52	53	20765577	0.124781
2	53	54	21822195	0.381128
2	54	55	21344650	0.531361
2	55	56	21891364	0.473958
2	56	57	21434109	0.540682
2	57	58	20066431	0.609126
2	58	59	19047875	0.327514
2	59	60	18459603	0.0653375
2	60	61	18721350	0.0425124
2	61	62	19704325	0.0396683
2	62	63	20187192	0.0828274
2	63	64	21102942	0.270508
2	64	65	20956876	0.343879
2	65	66	21465886	0.111284
2	66	67	22269752	0.00236334
2	67	68	21956871	0.000190751
2	68	69	21837566	0.00118273
2	69	70	20365654	0.00963759
2	70	71	19544169	0.0407261
2	71	72	18231196	0.053519
2	72	73	17266100	0.0209999
2	73	74	17402928	0.0065103
2	74	75	16990237	0.00195211
2	75	76	17682134	0.00403148
2	76	77	18796585	0.0251528
2	77	78	20450004	0.121843
2	78	79	21864019	0.163337
2	79	80	24227086	0.0769636
2	80	81	25448669	0.0251343
2	81	82	26303821	0.00363084
2	82	83	25811771	0.0005116
2	83	84	25966179	0.000569044
2	84	85	25811913	0.00663094
2	85	86	25112300	0.0585308
2	86	87	25087409	0.184961
2	87	88	25000714	0.381123
2	88	89	23511733	0.271069
2	89	90	23742635	0.175851
2	90	91	23526056	0.290452
2	91	92	23280391	0.39111
2	92	93	23423526	0.155642
2	93	94	22750153	0.0387309
2	94	95	21004187	0.0709467
2	95	96	20130642	0.0846087
2	96	97	19275005	0.0465936
2	97	98	19418416	0.0306357
2	98	99	20192220	0.044447
2	99	100	22134356	0.143093
2	100	101	21292647	0.211514
2	101	102	22153066	0.199603
2	102	103	22681331	0.1866
2	103	104	23409425	0.200609
2	104	105	23339560	0.242267
2	105	106	23007980	0.274194
2	106	107	21487090	0.223966
2	107	108	22042890	0.0287855
2	108	109	23121282	0.00428403
2	109	110	24057443	0.0181653
2	110	111	25179335	0.06685
2	111	112	24811114	0.1463
2	112	113	24887722	0.327768
2	113	114	24147610	0.705123
2	114	115	22810653	0.699259
2	115	116	23295583	0.472297
2	116	117	23897428	0.512946
2	117	118	25403986	0.644167
2	118	119	25308009	0.393199
2	119	120	26018673	0.0391684
2	120	121	26068098	0.00525132
2	121	122	25156950	0.0359447
2	122	123	23348508	0.404884
2	123	124	24290448	0.509867
2	124	125	27211477	0.274611
2	125	126	27442559	0.126278
2	126	127	29419539	0.0677984
2	127	128	27973976	0.130609
2	128	129	27701591	0.498026
2	129	130	26233892	0.586098
2	130	131	23188061	0.259193
2	131	132	24119694	0.156031
2	132	133	24762167	0.170811
2	133	134	26561166	0.266471
2	134	135	28221338	0.310931
2	135	136	32617198	0.236656
2	136	137	35481812	0.175536
2	137	138	44739587	0.109349
2	138	139	63370021	0.148649
2	139	140	137489488	0.339699
2	140	141	160196837	0.511692
2	141	142	179847994	0.513677
2	142	143	185674639	0.562714
2	143	144	104271403	0.548527
2	144	145	74264171	0.377631
2	145	146	43742530	0.130482
2	146	147	26099919	0.0445639
2	147	148	21986047	0.186769
2	148	149	21916490	0.200789
2	149	150	22071858	0.130585
2	150	151	22717546	0.440822
2	151	152	23426958	0.656009
2	152	153	24238046	0.409448
2	153	154	22917313	0.102394
2	154	155	22367665	0.00144164
2	155	156	21479094	2.59593e-05
2	156	157	20852836	3.80841e-05
2	157	158	21191485	0.000131566
2	158	159	22816862	0.00041567
2	159	160	23279637	0.000372226
2	160	161	23135438	8.5884e-05
2	161	162	23476973	2.72045e-05
2	162	163	22084461	4.79751e-05
2	163	164	21785938	0.000687096
2	164	165	24136413	0.00116372
2	165	166	24126338	0.00546402
2	166	167	24322272	0.0329011
2	167	168	27341954	0.0563153
2	168	169	24348731	0.0676159
2	169	170	24055999	0.0719631
2	170	171	24079573	0.0926937
2	171	172	23423345	0.0892158
2	172	173	24655141	0.0984499
2	173	174	25051876	0.0208834
2	174	175	25045511	0.000911879
2	175	176	23812878	6.87419e-05
2	176	177	22355035	0.000109565
2	177	178	20036009	0.0109038
2	178	179	19072449	0.0364719
2	179	180	18084915	0.00336228
2	180	181	17557480	0.00049648
2	181	182	17459958	0.00197202
2	182	183	17995366	0.114255
2	183	184	18418552	0.409669
2	184	185	20053523	0.0904963
2	185	186	21867951	0.0102837
2	186	187	22963695	0.0139627
2	187	188	22576379	0.0823122
2	188	189	23248915	0.110215
2	189	190	23474437	0.0468502
2	190	191	24319026	0.0182019
2	191	192	26371508	0.000263288
2	192	193	24759616	1.53407e-05
2	193	194	24096641	5.35011e-05
2	194	195	23537903	0.000929544
2	195	196	22922810	0.00648891
2	196	197	22277873	0.00504866
2	197	198	20537055	0.00655866
2	198	199	20225822	0.0208352
2	199	200	19354427	0.0387836
2	200	201	19290135	0.0309107
2	201	202	19138084	0.0183952
2	202	203	19807995	0.0093695
2	203	204	20606457	0.00818519
2	204	205	22264444	0.0444638
2	205	206	23964647	0.25259
2	206	207	26153387	0.407728
2	207	208	26133294	0.265156
2	208	209	25876896	0.0298998
2	209	210	26325101	0.00264041
2	210	211	26169451	0.00829307
2	211	212	26394993	0.0633727
2	212	213	25624725	0.0495087
2	213	214	24194123	0.0286722
2	214	215	25062617	0.0742715
2	215	216	24198109	0.223487
2	216	217	23128312	0.334745
2	217	218	22550414	0.280411
2	218	219	22769828	0.362233
2	219	220	22114670	0.623422
2	220	221	22770635	0.566521
2	221	222	22981692	0.136786
2	222	223	23087297	0.0136416
2	223	224	23794559	0.00489875
2	224	225	23099657	0.000753589
2	225	226	23245547	0.00017815
2	226	227	22081255	0.00158257
2	227	228	22553478	0.0233266
2	228	229	23978204	0.0111913
2	229	230	25620251	0.00753498
2	230	231	26917638	0.0434612
2	231	232	28230122	0.109302
2	232	233	26805763	0.092499
2	233	234	26867665	0.097225
2	234	235	27704802	0.216046
2	235	236	31094803	0.457353
2	236	237	31385813	0.548094
2	237	238	30354496	0.44253
2	238	239	28909562	0.123548
2	239	240	26833428	0.00819115
2	240	241	25945332	0.00599425
2	241	242	25388596	0.0294399
2	242	243	26603851	0.0630135
2	243	244	26040269	0.0213082
2	244	245	25203620	0.0054653
2	245	246	26590950	0.00225135
2	246	247	27243831	0.00135956
2	247	248	27815779	0.0070273
2	248	249	27403986	0.0467519
2	249	250	21697305	0.143057
2	250	251	15388543	0.301372
2	251	251.727	9546566	0.417113
3	0	1	10225746	0.185399
3	1	2	14722633	0.25825
3	2	3	19250745	0.212972
3	3	4	23761477	0.0971828
3	4	5	24362463	0.0285851
3	5	6	26360213	0.00672051
3	6	7	37703753	0.0342054
3	7	8	39197940	0.326025
3	8	9	41095654	0.55208
3	9	10	41962984	0.556975
3	10	11	31181350	0.693234
3	11	12	24725402	0.573424
3	12	13	22651548	0.189533
3	13	14	22889980	0.243978
3	14	15	23528963	0.378802
3	15	16	25966121	0.264613
3	16	17	25806616	0.102491
3	17	18	25740543	0.0596098
3	18	19	26129405	0.104115
3	19	20	24915629	0.213704
3	20	21	23582410	0.134722
3	21	22	22480586	0.0228059
3	22	23	23451782	0.000967652
3	23	24	23405874	6.53005e-05
3	24	25	24854956	0.000149938
3	25	26	24747544	0.000454857
3	26	27	24698603	0.000259773
3	27	28	24450422	6.82588e-05
3	28	29	23340619	9.31576e-05
3	29	30	21880564	0.0125638
3	30	31	20393454	0.190276
3	31	32	20527967	0.197794
3	32	33	22030559	0.147856
3	33	34	22738405	0.0841265
3	34	35	22714181	0.0232447
3	35	36	21968039	0.0182179
3	36	37	21179727	0.0384261
3	37	38	21128617	0.0416925
3	38	39	20753302	0.0159056
3	39	40	21387522	0.00780213
3	40	41	21942507	0.0234665
3	41	42	21728271	0.0787863
3	42	43	22571036	0.17207
3	43	44	21936766	0.200885
3	44	45	21685850	0.0556521
3	45	46	21533622	0.0135774
3	46	47	22712733	0.00391675
3	47	48	22897861	0.00789175
3	48	49	22665048	0.0119921
3	49	50	22711160	0.00428364
3	50	51	22508283	0.00380708
3	51	52	28806749	0.0361048
3	52	53	28936535	0.158039
3	53	54	35318663	0.0838225
3	54	55	36263243	0.0299139
3	55	56	27622263	0.0247514
3	56	57	27614736	0.0157108
3	57	58	23249844	0.00555511
3	58	59	23778722	0.00354106
3	59	60	23398323	0.00238098
3	60	61	23090441	0.000751226
3	61	62	23241122	0.000511232
3	62	63	22576667	0.000847226
3	63	64	23227499	3.5981e-05
3	64	65	22927123	2.27989e-07
3	65	66	21809356	4.13128e-08
3	66	67	20925988	3.91211e-07
3	67	68	20926563	8.50276e-06
3	68	69	21068008	1.41472e-05
3	69	70	23979577	0.000387166
3	70	71	25699076	0.0132277
3	71	72	26417766	0.0448838
3	72	73	25839451	0.061262
3	73	74	25669551	0.039858
3	74	75	25138432	0.0219397
3	75	76	26210461	0.0290676
3	76	77	25914333	0.0314624
3	77	78	26705798	0.0131063
3	78	79	24939243	0.00196048
3	79	80	25115436	0.00182811
3	80	81	24415757	0.00149013
3	81	82	24864071	0.000910269
3	82	83	24475251	0.00220369
3	83	84	24487101	0.00120438
3	84	85	25060329	0.000880918
3	85	86	24313741	0.0134174
3	86	87	24200605	0.0887517
3	87	88	22286500	0.123621
3	88	89	21595723	0.0730822
3	89	90	20990839	0.133812
3	90	91	20541378	0.385667
3	91	92	20696009	0.234805
3	92	93	21612098	0.0723982
3	93	94	23016073	0.0952102
3	94	95	24273935	0.137876
3	95	96	24970323	0.0271351
3	96	97	25976095	0.00158429
3	97	98	26127669	0.00369628
3	98	99	27308379	0.0664668
3	99	100	25978598	0.147523
3	100	101	24988653	0.0989486
3	101	102	23510449	0.0690087
3	102	103	21803316	0.088321
3	103	104	20282881	0.0190436
3	104	105	18658427	0.0029612
3	105	106	16886528	0.0105115
3	106	107	15857641	0.0164007
3	107	108	16553535	0.0137495
3	108	109	17306805	0.0191555
3	109	110	19586662	0.0339239
3	110	111	21197209	0.076144
3	111	112	22536085	0.0624597
3	112	113	22193060	0.00314882
3	113	114	22102004	4.30479e-05
3	114	115	22407877	0.00010238
3	115	116	21744475	0.00611742
3	116	117	22165313	0.0349536
3	117	118	22355483	0.0789988
3	118	119	22260004	0.158993
3	119	120	22992940	0.168704
3	120	121	23644230	0.266387
3	121	122	23311163	0.465254
3	122	123	22533231	0.437973
3	123	124	23392464	0.235265
3	124	125	22284815	0.0536632
3	125	126	22208285	0.00638549
3	126	127	24077328	0.00353979
3	127	128	27867510	0.00645302
3	128	129	30065510	0.0168635
3	129	130	30041769	0.0982869
3	130	131	30090280	0.358091
3	131	132	28190983	0.436088
3	132	133	27125959	0.18518
3	133	134	28099878	0.0331561
3	134	135	25636791	0.00434106
3	135	136	24914889	0.000561809
3	136	137	23809302	0.00118455
3	137	138	23712433	0.0250702
3	138	139	24706767	0.212329
3	139	140	25175446	0.275083
3	140	141	23568366	0.0610259
3	141	142	23572063	0.00237361
3	142	143	23147514	0.00017728
3	143	144	23861579	0.000180019
3	144	145	24729261	0.00118441
3	145	146	25257710	0.0111379
3	146	147	25365449	0.0180801
3	147	148	23932030	0.0246807
3	148	149	23591254	0.0466428
3	149	150	24702619	0.0604573
3	150	151	25550907	0.0676616
3	151	152	28521108	0.049541
3	152	153	28306748	0.0156297
3	153	154	29274923	0.00420931
3	154	155	27707718	0.00201354
3	155	156	27391677	0.00348884
3	156	157	23643949	0.00362512
3	157	158	23994742	0.00202665
3	158	159	21774134	0.0131203
3	159	160	21378414	0.107937
3	160	161	21036162	0.298541
3	161	162	20670206	0.397888
3	162	163	19544526	0.389778
3	163	164	18363439	0.24182
3	164	165	18247274	0.0801175
3	165	166	17855430	0.0235366
3	166	167	18811390	0.00637429
3	167	168	19830853	0.000735521
3	168	169	21479680	7.90781e-05
3	169	170	23144720	3.44135e-06
3	170	171	23904140	5.66169e-07
3	171	172	24719330	7.16568e-06
3	172	173	24663641	0.0010043
3	173	174	24923135	0.00776523
3	174	175	24916460	0.0137135
3	175	176	27386661	0.0329516
3	176	177	25958680	0.114981
3	177	178	25061527	0.188696
3	178	179	24578674	0.11108
3	179	180	21700345	0.0264897
3	180	181	22055333	0.0315113
3	181	182	21662378	0.175832
3	182	183	22409088	0.212754
3	183	184	23828121	0.068251
3	184	185	24617016	0.00959799
3	185	186	27929789	0.00209872
3	186	187	29296684	0.00779937
3	187	188	29204519	0.0325181
3	188	189	30764479	0.0397116
3	189	190	29784756	0.0348635
3	190	191	30806438	0.0604192
3	191	192	30046356	0.0955199
3	192	193	26145263	0.129783
3	193	194	26406232	0.136174
3	194	195	26561821	0.0791202
3	195	196	27803027	0.108421
3	196	197	29324785	0.201531
3	197	198	31673574	0.311521
3	198	199	31058055	0.432367
3	199	200	29431840	0.469545
3	200	201	28360412	0.537292
3	201	202	26870420	0.582501
3	202	203	25930177	0.524347
3	203	204	24830758	0.208662
3	204	205	24237318	0.102354
3	205	206	24220429	0.243153
3	206	207	24683695	0.278125
3	207	208	25141739	0.269662
3	208	209	25338366	0.326036
3	209	210	25433785	0.320529
3	210	211	27491620	0.259323
3	211	212	28990812	0.139764
3	212	213	32182997	0.0840447
3	213	214	31038421	0.079134
3	214	215	28839166	0.156153
3	215	216	23926556	0.226055
3	216	217	17194879	0.128058
3	217	218	11692084	0.0650639
3	218	218.309	7025087	0.0443273
4	0	1	12227526	0.526192
4	1	2	19157802	0.549556
4	2	3	24695694	0.361958
4	3	4	31461426	0.0929437
4	4	5	31698882	0.00999141
4	5	6	27657475	0.00836405
4	6	7	28319986	0.0501992
4	7	8	25998751	0.188001
4	8	9	28731130	0.589267
4	9	10	28424890	0.87254
4	10	11	31073587	0.796745
4	11	12	31586155	0.547186
4	12	13	33509137	0.397533
4	13	14	33981200	0.438538
4	14	15	30987781	0.423406
4	15	16	27627537	0.379951
4	16	17	24829098	0.375643
4	17	18	24937320	0.306055
4	18	19	24852467	0.37668
4	19	20	33572436	0.490711
4	20	21	37653283	0.372739
4	21	22	37315403	0.154094
4	22	23	39509428	0.0245542
4	23	24	40481213	0.00716247
4	24	25	24158071	0.00360008
4	25	26	23493876	0.0042012
4	26	27	18995484	0.0157685
4	27	28	19844940	0.01324
4	28	29	20180244	0.00448873
4	29	30	21763658	0.0165198
4	30	31	22604321	0.111819
4	31	32	22768774	0.108912
4	32	33	21804167	0.0396696
4	33	34	19938490	0.017768
4	34	35	19632499	0.0283142
4	35	36	19874809	0.0988481
4	36	37	19794152	0.191062
4	37	38	22270918	0.275154
4	38	39	22796488	0.337204
4	39	40	24847048	0.439303
4	40	41	25132107	0.665338
4	41	42	25332326	0.823045
4	42	43	25268996	0.737306
4	43	44	23305460	0.527415
4	44	45	23016307	0.609012
4	45	46	22229113	0.883307
4	46	47	21121630	0.914871
4	47	48	19488088	0.739784
4	48	49	19604944	0.521734
4	49	50	20828621	0.435341
4	50	51	20417260	0.33784
4	51	52	21278914	0.259886
4	52	53	21596352	0.339911
4	53	54	23628729	0.496772
4	54	55	28263846	0.594419
4	55	56	31699960	0.52195
4	56	57	35966002	0.485299
4	57	58	39083939	0.415065
4	58	59	32582891	0.20485
4	59	60	31685066	0.135861
4	60	61	28850521	0.190413
4	61	62	26274264	0.212936
4	62	63	24811981	0.0384624
4	63	64	21378101	0.000148146
4	64	65	20422252	3.40047e-06
4	65	66	21679305	0.000123776
4	66	67	22611738	0.00576958
4	67	68	24268351	0.0275648
4	68	69	25601321	0.0216163
4	69	70	24432238	0.00741042
4	70	71	23640235	0.0113744
4	71	72	21321609	0.0289374
4	72	73	21215017	0.0408309
4	73	74	19714415	0.0338512
4	74	75	19014750	0.0782673
4	75	76	19578632	0.237906
4	76	77	19674000	0.304648
4	77	78	19695912	0.225656
4	78	79	20803645	0.0879189
4	79	80	21607276	0.080482
4	80	81	22866322	0.292954
4	81	82	23276622	0.379697
4	82	83	24535676	0.265717
4	83	84	24534174	0.337103
4	84	85	25993147	0.495316
4	85	86	24866540	0.531601
4	86	87	23482957	0.281448
4	87	88	25121333	0.0499643
4	88	89	25507580	0.0187673
4	89	90	25186964	0.0834628
4	90	91	25687845	0.229471
4	91	92	26498160	0.12129
4	92	93	25064548	0.0697868
4	93	94	25665757	0.070031
4	94	95	26185597	0.0859923
4	95	96	24698554	0.0720285
4	96	97	23137623	0.0423251
4	97	98	22902972	0.0355219
4	98	99	19576908	0.0250452
4	99	100	19561888	0.0359792
4	100	101	19132146	0.0717179
4	101	102	20154892	0.0363217
4	102	103	20639399	0.00542216
4	103	104	20994897	0.00156401
4	104	105	20121019	0.00133993
4	105	106	19911737	0.00199665
4	106	107	19609575	0.000496935
4	107	108	20057454	0.000544425
4	108	109	20575497	0.02237
4	109	110	20857459	0.469367
4	110	111	22520259	0.863748
4	111	112	23819059	0.848159
4	112	113	25188862	0.482055
4	113	114	24810289	0.113474
4	114	115	22703164	0.0609768
4	115	116	21940234	0.117161
4	116	117	21492190	0.272634
4	117	118	21175416	0.339477
4	118	119	20683349	0.317101
4	119	120	20339152	0.264329
4	120	121	19950381	0.062081
4	121	122	20228731	0.00584893
4	122	123	21115439	0.0045652
4	123	124	21116814	0.0099695
4	124	125	21422212	0.0516849
4	125	126	21697638	0.597875
4	126	127	21281814	0.961851
4	127	128	21246075	0.915346
4	128	129	21699606	0.623708
4	129	130	22319034	0.429942
4	130	131	22097291	0.222102
4	131	132	22914955	0.0585746
4	132	133	23344336	0.0225804
4	133	134	26384743	0.0478404
4	134	135	25095566	0.0727318
4	135	136	24758880	0.0282402
4	136	137	25473032	0.0173215
4	137	138	24730068	0.0176648
4	138	139	23850226	0.00614825
4	139	140	23236455	0.000495502
4	140	141	22622751	0.000326473
4	141	142	22685480	0.00139981
4	142	143	22372805	0.015407
4	143	144	21735725	0.0927907
4	144	145	22264882	0.147157
4	145	146	23501890	0.154319
4	146	147	24211147	0.303894
4	147	148	25143255	0.398082
4	148	149	24883262	0.328609
4	149	150	24519720	0.272514
4	150	151	23673755	0.337464
4	151	152	22772956	0.509964
4	152	153	22087606	0.514638
4	153	154	22256745	0.382018
4	154	155	21684495	0.210171
4	155	156	21779894	0.0455939
4	156	157	21185678	0.0200918
4	157	158	20912870	0.0728426
4	158	159	21455757	0.121418
4	159	160	20899376	0.0258884
4	160	161	20578958	0.00260399
4	161	162	22585200	0.00280527
4	162	163	22020703	0.0253714
4	163	164	22098294	0.0344762
4	164	165	23292084	0.0254725
4	165	166	22028057	0.0419238
4	166	167	22387021	0.0671677
4	167	168	22867470	0.057881
4	168	169	21634245	0.0123271
4	169	170	21649521	0.00434611
4	170	171	21398113	0.0346265
4	171	172	22131460	0.241022
4	172	173	23000697	0.305898
4	173	174	22705893	0.354672
4	174	175	22350760	0.448972
4	175	176	21962660	0.294203
4	176	177	22680670	0.076246
4	177	178	21335829	0.0519876
4	178	179	21400111	0.0615523
4	179	180	22432643	0.0131045
4	180	181	22944037	0.00944725
4	181	182	24054838	0.024031
4	182	183	25969822	0.0262458
4	183	184	24857521	0.00554629
4	184	185	26273624	0.000929037
4	185	186	28021524	0.000944106
4	186	187	31148957	0.00134778
4	187	188	35237683	0.00200668
4	188	189	36690396	0.0222751
4	189	190	38263317	0.10542
4	190	191	35500239	0.12397
4	191	192	30932245	0.0456728
4	192	193	29945248	0.011185
4	193	194	28498797	0.0280284
4	194	195	28062843	0.097599
4	195	196	28842409	0.13314
4	196	197	28141061	0.0353154
4	197	198	30359127	0.00354593
4	198	199	32069727	0.00197812
4	199	200	33597113	0.0231736
4	200	201	26248659	0.314699
4	201	202	20452825	0.70046
4	202	202.888	14381499	0.797628
5	0	1	11936243	0.408612
5	1	2	17126727	0.436684
5	2	3	23608868	0.433245
5	3	4	30408193	0.380529
5	4	5	30902374	0.283604
5	5	6	30319440	0.146773
5	6	7	33276468	0.0776211
5	7	8	32264129	0.0949049
5	8	9	33807328	0.279281
5	9	10	34459361	0.613827
5	10	11	34395660	0.908625
5	11	12	33410571	0.977782
5	12	13	32452830	0.724605
5	13	14	30498532	0.183913
5	14	15	29548957	0.156836
5	15	16	29367106	0.204676
5	16	17	26256350	0.181611
5	17	18	24170424	0.151516
5	18	19	23345036	0.108613
5	19	20	23591825	0.0823866
5	20	21	24060694	0.14054
5	21	22	23969700	0.294666
5	22	23	24265607	0.434226
5	23	24	25240948	0.582297
5	24	25	27048183	0.623534
5	25	26	25887803	0.387248
5	26	27	26629580	0.126815
5	27	28	24823125	0.0500231
5	28	29	24119662	0.0834522
5	29	30	23541871	0.289352
5	30	31	22517044	0.486446
5	31	32	23211978	0.485239
5	32	33	23410347	0.548547
5	33	34	24198015	0.624846
5	34	35	23955959	0.382685
5	35	36	22974728	0.254253
5	36	37	21940309	0.228426
5	37	38	20927685	0.121701
5	38	39	20234909	0.0335167
5	39	40	20133713	0.0170698
5	40	41	19919486	0.0361827
5	41	42	20058353	0.0947232
5	42	43	19437448	0.0728279
5	43	44	19079117	0.0286828
5	44	45	19611008	0.044019
5	45	46	20100585	0.0793239
5	46	47	22361083	0.10088
5	47	48	25004711	0.0979621
5	48	49	26359350	0.0380442
5	49	50	29525024	0.0135033
5	50	51	29717118	0.0108086
5	51	52	30812911	0.00973431
5	52	53	31020264	0.00923828
5	53	54	30865132	0.0229682
5	54	55	28429943	0.219021
5	55	56	28477089	0.392153
5	56	57	28249068	0.14535
5	57	58	27360534	0.103068
5	58	59	27632071	0.0933009
5	59	60	25719030	0.0617597
5	60	61	21645837	0.0913533
5	61	62	18969823	0.0869673
5	62	63	18533990	0.0296422
5	63	64	18780426	0.025122
5	64	65	19731524	0.0446482
5	65	66	21511646	0.0288263
5	66	67	21675433	0.0360626
5	67	68	22745941	0.115865
5	68	69	22660947	0.262469
5	69	70	22328200	0.42519
5	70	71	22782036	0.410159
5	71	72	22314596	0.210306
5	72	73	22661562	0.0906723
5	73	74	24174984	0.0910947
5	74	75	24711716	0.136093
5	75	76	25410859	0.112108
5	76	77	26259106	0.0246366
5	77	78	28149872	0.0046619
5	78	79	28776237	0.00236452
5	79	80	28535925	0.0178471
5	80	81	30118983	0.153587
5	81	82	29573986	0.217125
5	82	83	29059178	0.0868767
5	83	84	31622634	0.0140127
5	84	85	27822226	0.00786097
5	85	86	27098206	0.0154689
5	86	87	25498396	0.0196966
5	87	88	24704144	0.00155756
5	88	89	24920693	8.5691e-05
5	89	90	25003731	0.00147504
5	90	91	25038916	0.0154417
5	91	92	24618841	0.018563
5	92	93	23186115	0.024842
5	93	94	22220499	0.0298887
5	94	95	20534517	0.0391835
5	95	96	19781379	0.0342059
5	96	97	20001251	0.0154711
5	97	98	20616509	0.0133148
5	98	99	18922994	0.0212638
5	99	100	19567311	0.0348354
5	100	101	19901741	0.10325
5	101	102	20682500	0.295558
5	102	103	20510922	0.192082
5	103	104	20046091	0.0507846
5	104	105	18375981	0.0670647
5	105	106	18044548	0.0963021
5	106	107	17456494	0.00659265
5	107	108	19388132	0.000163959
5	108	109	20058435	0.000148749
5	109	110	21408963	0.000629162
5	110	111	21176367	0.00109278
5	111	112	21180154	0.0056769
5	112	113	20371226	0.017583
5	113	114	20040065	0.0352413
5	114	115	20815815	0.154697
5	115	116	21378879	0.258691
5	116	117	22142587	0.0781931
5	117	118	21083714	0.0110049
5	118	119	20157775	0.0106247
5	119	120	18518382	0.0270588
5	120	121	18258424	0.0552611
5	121	122	18098874	0.0284237
5	122	123	19125099	0.00475597
5	123	124	20626891	0.00634527
5	124	125	21314007	0.0354992
5	125	126	21859227	0.0278424
5	126	127	21537030	0.00478669
5	127	128	21502974	0.00138626
5	128	129	22365930	0.00370146
5	129	130	24911546	0.00959461
5	130	131	26892959	0.0153269
5	131	132	27832743	0.00762106
5	132	133	28440580	0.00363687
5	133	134	29009789	0.0090251
5	134	135	26919594	0.0106222
5	135	136	26613389	0.003738
5	136	137	26360342	0.00459565
5	137	138	25179087	0.0358417
5	138	139	25310235	0.165472
5	139	140	23295670	0.0533602
5	140	141	23205459	0.0178807
5	141	142	20593723	0.0200518
5	142	143	21081326	0.00958685
5	143	144	20469279	0.0166337
5	144	145	21553502	0.0181549
5	145	146	24184817	0.00645387
5	146	147	25024128	0.0037305
5	147	148	25877919	0.00826124
5	148	149	26580762	0.00719267
5	149	150	25670057	0.00382883
5	150	151	24670889	0.00404756
5	151	152	23985132	0.0136596
5	152	153	22155460	0.06839
5	153	154	21103776	0.0492085
5	154	155	20670564	0.0222016
5	155	156	20910404	0.0306587
5	156	157	21648528	0.111127
5	157	158	23619685	0.532427
5	158	159	24536172	0.928539
5	159	160	23268242	0.966451
5	160	161	23988139	0.933751
5	161	162	23028975	0.927594
5	162	163	22487102	0.937426
5	163	164	23392676	0.89828
5	164	165	23249099	0.472568
5	165	166	22432341	0.0286105
5	166	167	22308807	0.0060573
5	167	168	21190643	0.0168333
5	168	169	22234495	0.0340674
5	169	170	23961473	0.00234251
5	170	171	25192355	1.68539e-05
5	171	172	25718353	0.000235016
5	172	173	26313371	0.0287165
5	173	174	27416914	0.383717
5	174	175	26830243	0.523594
5	175	176	27093484	0.0892888
5	176	177	28318891	0.00431769
5	177	178	32027169	0.00125725
5	178	179	30945964	0.0104137
5	179	180	36018243	0.137559
5	180	181	37421149	0.359483
5	181	182	30900056	0.227936
5	182	183	32266682	0.0368363
5	183	184	29985265	0.0071289
5	184	185	28276583	0.0112418
5	185	186	28645573	0.0416381
5	186	187	26677038	0.110012
5	187	188	26043908	0.271639
5	188	189	25512569	0.281939
5	189	190	25269844	0.0791943
5	190	191	24781656	0.0384237
5	191	192	26601259	0.088867
5	192	193	27677599	0.240976
5	193	194	28498406	0.210354
5	194	195	24829837	0.118855
5	195	196	18079370	0.0811557
5	196	197	12507354	0.0523707
5	197	197.075	6793593	0.0228569
6	0	1	15048698	0.00189373
6	1	2	20180887	0.00393677
6	2	3	24475973	0.00178301
6	3	4	31135711	5.01041e-05
6	4	5	30685847	0.000138689
6	5	6	27168842	0.00315371
6	6	7	28050880	0.0222572
6	7	8	28790725	0.241156
6	8	9	28116530	0.61777
6	9	10	32555013	0.239319
6	10	11	34934011	0.00850292
6	11	12	29153113	0.00122116
6	12	13	29775373	0.00025173
6	13	14	25148788	0.000150197
6	14	15	23351909	0.000229719
6	15	16	22850522	0.00147226
6	16	17	22437033	0.0236641
6	17	18	21844916	0.20606
6	18	19	22527171	0.418198
6	19	20	23985626	0.507326
6	20	21	25848575	0.650919
6	21	22	26957587	0.714004
6	22	23	28732736	0.615386
6	23	24	27154832	0.287227
6	24	25	27517866	0.17161
6	25	26	27816187	0.221518
6	26	27	29384199	0.0789419
6	27	28	27666344	0.00236336
6	28	29	27245640	0.00104664
6	29	30	27397078	0.0274421
6	30	31	28942983	0.176572
6	31	32	28052170	0.414457
6	32	33	29812860	0.539421
6	33	34	29348843	0.283428
6	34	35	27005522	0.114336
6	35	36	25847691	0.256764
6	36	37	24638457	0.630296
6	37	38	25235143	0.574633
6	38	39	24471379	0.276434
6	39	40	24791362	0.136381
6	40	41	26471132	0.0933543
6	41	42	27253728	0.0675298
6	42	43	29908826	0.126363
6	43	44	28010880	0.421078
6	44	45	28370436	0.588626
6	45	46	29296736	0.23543
6	46	47	23064390	0.053732
6	47	48	17969749	0.0339269
6	48	49	12561862	0.0360864
6	49	50	3254583	0.774973
6	50	51	15815773	0.0200659
6	51	52	25621578	0.000175232
6	52	53	31030698	1.17854e-05
6	53	54	36654950	1.70795e-06
6	54	55	36405655	4.20672e-06
6	55	56	30477618	7.50245e-06
6	56	57	29748568	2.86906e-06
6	57	58	28313416	7.5089e-06
6	58	59	30337656	0.000104215
6	59	60	32343642	0.0118381
6	60	61	32689803	0.0370205
6	61	62	33223206	0.00546067
6	62	63	30891127	0.00150884
6	63	64	31054171	0.00181048
6	64	65	28168266	0.00152576
6	65	66	25898479	4.76499e-05
6	66	67	26474161	5.4517e-05
6	67	68	25539175	0.00432444
6	68	69	24935586	0.00883295
6	69	70	23036655	0.00173001
6	70	71	21545178	0.000517621
6	71	72	21539412	0.00082723
6	72	73	22424063	0.00401451
6	73	74	24757623	0.00834836
6	74	75	24323822	0.0355928
6	75	76	22121618	0.116871
6	76	77	19756981	0.238707
6	77	78	18616928	0.45808
6	78	79	16804433	0.333657
6	79	80	17666339	0.100532
6	80	81	19914328	0.0892888
6	81	82	20767684	0.289549
6	82	83	19968199	0.415409
6	83	84	19398279	0.376178
6	84	85	17927518	0.312992
6	85	86	17987338	0.264968
6	86	87	16890446	0.487424
6	87	88	17767669	0.578463
6	88	89	17794338	0.0980726
6	89	90	20057486	0.00243193
6	90	91	22256376	0.00248394
6	91	92	23897227	0.0156929
6	92	93	28603833	0.0160445
6	93	94	30585648	0.000894663
6	94	95	28775547	2.22867e-05
6	95	96	27286030	3.30459e-06
6	96	97	22559354	0.000111512
6	97	98	22083622	0.000222765
6	98	99	21430046	0.00100478
6	99	100	20570841	0.0115966
6	100	101	20123076	0.0408074
6	101	102	19200302	0.0350447
6	102	103	19433966	0.00284713
6	103	104	23429421	0.000517082
6	104	105	27298803	0.0445778
6	105	106	31439087	0.328887
6	106	107	35235944	0.101649
6	107	108	34361804	0.0124102
6	108	109	33749306	0.00140886
6	109	110	32286277	0.000224201
6	110	111	29414170	3.49847e-05
6	111	112	27611356	6.19901e-05
6	112	113	25124784	0.000649561
6	113	114	22777139	0.0108437
6	114	115	21417338	0.0561919
6	115	116	19397542	0.126253
6	116	117	18989615	0.0874878
6	117	118	18206276	0.0190527
6	118	119	19073747	0.0577888
6	119	120	20365495	0.274743
6	120	121	21331871	0.268165
6	121	122	21838467	0.153602
6	122	123	20726178	0.0546813
6	123	124	20841387	0.00288759
6	124	125	20065829	2.82053e-05
6	125	126	20095305	3.94147e-06
6	126	127	21010929	2.07525e-06
6	127	128	21649867	5.62717e-06
6	128	129	22098591	0.000204997
6	129	130	23270784	0.00067819
6	130	131	24388579	0.0003274
6	131	132	24098862	0.00188951
6	132	133	23571045	0.037205
6	133	134	24301681	0.0651954
6	134	135	25355898	0.0813121
6	135	136	25524990	0.0831366
6	136	137	27658959	0.0298885
6	137	138	27513090	0.0243147
6	138	139	28109498	0.138355
6	139	140	26227815	0.341144
6	140	141	22328672	0.31796
6	141	142	21706422	0.1964
6	142	143	19867327	0.145864
6	143	144	20388810	0.130571
6	144	145	21973285	0.0585257
6	145	146	23041604	0.0230508
6	146	147	24983635	0.0197971
6	147	148	25885073	0.00624894
6	148	149	26261198	0.00157172
6	149	150	25837270	0.00595485
6	150	151	25651719	0.0967743
6	151	152	25566919	0.624334
6	152	153	24476221	0.867375
6	153	154	25858267	0.534134
6	154	155	25473509	0.117093
6	155	156	25669910	0.0308206
6	156	157	23842967	0.0367588
6	157	158	22934388	0.170199
6	158	159	23039098	0.336984
6	159	160	22148916	0.189902
6	160	161	20678813	0.035199
6	161	162	20574163	0.0310328
6	162	163	21872016	0.0457769
6	163	164	22534593	0.00645709
6	164	165	22913007	0.00336158
6	165	166	23216754	0.0359671
6	166	167	22617504	0.0906809
6	167	168	22987778	0.0935397
6	168	169	25812320	0.11166
6	169	170	24174336	0.062675
6	170	171	23837699	0.0349986
6	171	172	23467402	0.139991
6	172	173	24314008	0.461778
6	173	174	24608190	0.306191
6	174	175	24320986	0.23825
6	175	176	25630314	0.401289
6	176	177	25039401	0.547008
6	177	178	24335317	0.571613
6	178	179	26444787	0.308263
6	179	180	26717886	0.286878
6	180	181	30775313	0.588154
6	181	182	31423271	0.740236
6	182	183	33489003	0.530601
6	183	184	30087465	0.229291
6	184	185	21740204	0.137004
6	185	186	15570175	0.0959419
6	186	186.021	8945625	0.14338
7	0	1	10936244	0.0709862
7	1	2	15309621	0.12064
7	2	3	19780843	0.0817523
7	3	4	24317552	0.00694429
7	4	5	23840259	8.52503e-05
7	5	6	23732120	7.62229e-07
7	6	7	23733087	1.04532e-06
7	7	8	23199903	1.16943e-05
7	8	9	23729119	9.38409e-06
7	9	10	23945853	4.84653e-06
7	10	11	24313226	0.000162361
7	11	12	24328581	0.00115426
7	12	13	25629704	0.00271652
7	13	14	24928841	0.0228291
7	14	15	25384976	0.270981
7	15	16	24253375	0.432175
7	16	17	23319466	0.1996
7	17	18	22416822	0.106457
7	18	19	23783181	0.0726655
7	19	20	23532936	0.127419
7	20	21	22784936	0.241908
7	21	22	23732826	0.255737
7	22	23	25098163	0.265807
7	23	24	24580619	0.140433
7	24	25	23911538	0.0709084
7	25	26	24175340	0.0432025
7	26	27	23218947	0.030915
7	27	28	21221561	0.128575
7	28	29	20705316	0.17362
7	29	30	19574606	0.0916999
7	30	31	20012164	0.177971
7	31	32	19864494	0.260828
7	32	33	20818461	0.0647395
7	33	34	21377996	0.00415424
7	34	35	22808544	0.00144557
7	35	36	24348082	0.00652112
7	36	37	23989477	0.0136902
7	37	38	25333025	0.00636218
7	38	39	25378769	0.00935523
7	39	40	26920168	0.0021662
7	40	41	27106032	0.000423504
7	41	42	28308906	0.0124105
7	42	43	28485075	0.142576
7	43	44	27555485	0.290713
7	44	45	26190957	0.218483
7	45	46	26641165	0.226882
7	46	47	23671940	0.657491
7	47	48	23576955	0.743927
7	48	49	23372808	0.494589
7	49	50	24713675	0.241684
7	50	51	26739994	0.190103
7	51	52	26120093	0.209827
7	52	53	25783399	0.141342
7	53	54	25225090	0.225534
7	54	55	23698322	0.521108
7	55	56	23690064	0.511595
7	56	57	23457358	0.409009
7	57	58	23191320	0.352718
7	58	59	22896074	0.192162
7	59	60	23677071	0.162049
7	60	61	23164916	0.226974
7	61	62	23705036	0.159209
7	62	63	24060734	0.0713734
7	63	64	23843237	0.0827286
7	64	65	24388758	0.144547
7	65	66	23550043	0.234145
7	66	67	23985606	0.410056
7	67	68	23471730	0.29709
7	68	69	22466896	0.0450083
7	69	70	22840750	0.0049996
7	70	71	21678973	0.0115299
7	71	72	20483205	0.112179
7	72	73	19235594	0.139931
7	73	74	18336522	0.108695
7	74	75	18006855	0.0850491
7	75	76	20105601	0.0337285
7	76	77	21170427	0.000900034
7	77	78	22738499	6.16933e-06
7	78	79	24477532	1.60998e-05
7	79	80	25043521	0.000277448
7	80	81	27383583	0.000758957
7	81	82	28327421	0.000569143
7	82	83	29353341	0.00057975
7	83	84	28649666	0.000260046
7	84	85	25639252	0.000773884
7	85	86	24308363	0.0444471
7	86	87	24494775	0.258791
7	87	88	24750107	0.454376
7	88	89	23907631	0.295892
7	89	90	23852424	0.196252
7	90	91	23711060	0.269681
7	91	92	23557873	0.13094
7	92	93	22021831	0.0556415
7	93	94	20690024	0.0810833
7	94	95	19415784	0.0216566
7	95	96	19557204	0.000604715
7	96	97	21098032	1.71634e-05
7	97	98	21602178	1.4787e-06
7	98	99	22438435	3.56581e-06
7	99	100	22973560	2.07429e-05
7	100	101	22408404	0.000234297
7	101	102	23099408	0.00688097
7	102	103	23271442	0.0657499
7	103	104	20641977	0.0412966
7	104	105	21350418	0.00526939
7	105	106	20243354	0.00243792
7	106	107	21156114	0.00544833
7	107	108	23952022	0.0493402
7	108	109	25079120	0.239327
7	109	110	24563367	0.215645
7	110	111	25165518	0.124527
7	111	112	26329579	0.0906165
7	112	113	23523304	0.0159101
7	113	114	22332292	0.00175369
7	114	115	21067092	0.00547069
7	115	116	21135740	0.0520924
7	116	117	21270734	0.160332
7	117	118	20586722	0.0410344
7	118	119	20424700	0.00621819
7	119	120	20286801	0.00636153
7	120	121	19514304	0.00606778
7	121	122	19251652	0.00684912
7	122	123	20585299	0.0294782
7	123	124	21061170	0.109932
7	124	125	22429483	0.144829
7	125	126	24352251	0.0641315
7	126	127	23782996	0.0137984
7	127	128	24387517	0.0123482
7	128	129	25361094	0.0159145
7	129	130	25241127	0.0123728
7	130	131	24457213	0.00523418
7	131	132	23117712	0.00479103
7	132	133	22709281	0.0188872
7	133	134	23366829	0.0897898
7	134	135	24051067	0.34523
7	135	136	24268345	0.332239
7	136	137	25131901	0.175019
7	137	138	25634102	0.124045
7	138	139	25073029	0.0654366
7	139	140	25103989	0.00359711
7	140	141	25300164	0.000301482
7	141	142	25036546	0.00312603
7	142	143	24634243	0.0145246
7	143	144	24084383	0.0154034
7	144	145	22695762	0.0305546
7	145	146	21386549	0.0937608
7	146	147	20960328	0.0494624
7	147	148	20512374	0.00573613
7	148	149	21218394	0.0198221
7	149	150	23463971	0.114659
7	150	151	23667559	0.0741548
7	151	152	24674082	0.0174686
7	152	153	25660690	0.00200718
7	153	154	24366174	0.00249548
7	154	155	24062956	0.0149523
7	155	156	22830081	0.0239079
7	156	157	24734849	0.00935176
7	157	158	26155237	0.00340173
7	158	159	26866581	0.00172451
7	159	160	28576359	0.00164452
7	160	161	30050432	0.0033125
7	161	162	28554771	0.00613797
7	162	163	29222504	0.0321958
7	163	164	29149818	0.0819035
7	164	165	32016294	0.185582
7	165	166	30203251	0.400731
7	166	167	28143925	0.490486
7	167	168	27638549	0.449215
7	168	169	28365682	0.160644
7	169	170	27849843	0.100542
7	170	171	31261593	0.173154
7	171	172	30279326	0.188621
7	172	173	30490363	0.11847
7	173	174	31438812	0.0903129
7	174	175	31060381	0.0845891
7	175	176	26921484	0.0390359
7	176	177	20677658	0.0557578
7	177	178	15618869	0.185945
7	178	178.398	8681372	0.559682
8	0	1	10106949	0.0109299
8	1	2	14077872	0.00740954
8	2	3	18174013	0.0072116
8	3	4	22336061	0.0172346
8	4	5	20956406	0.0344473
8	5	6	19385767	0.041188
8	6	7	18064234	0.0639477
8	7	8	17761689	0.120823
8	8	9	16983802	0.260968
8	9	10	17140301	0.411135
8	10	11	18764449	0.356417
8	11	12	18791614	0.219476
8	12	13	19793703	0.151005
8	13	14	23251008	0.23687
8	14	15	57083545	0.334734
8	15	16	61440850	0.468191
8	16	17	102150906	0.575798
8	17	18	101466943	0.602901
8	18	19	64881573	0.616851
8	19	20	57107465	0.538962
8	20	21	19949936	0.474117
8	21	22	17185228	0.413666
8	22	23	23983580	0.156452
8	23	24	24597367	0.0838556
8	24	25	24968520	0.0657319
8	25	26	24031076	0.0339889
8	26	27	18892345	0.0249433
8	27	28	17263405	0.0645385
8	28	29	18029356	0.0361308
8	29	30	19815934	0.0110347
8	30	31	21128508	0.0144534
8	31	32	19982648	0.0104115
8	32	33	19764649	0.0101154
8	33	34	19380888	0.00725998
8	34	35	19722782	0.0095172
8	35	36	20867254	0.0209705
8	36	37	23457705	0.0636414
8	37	38	26325499	0.306909
8	38	39	28125064	0.278734
8	39	40	27798585	0.0345752
8	40	41	26168282	0.00397947
8	41	42	25269589	0.00169584
8	42	43	23785726	0.000602233
8	43	44	22863009	0.000139915
8	44	45	22940814	9.49136e-05
8	45	46	23139244	0.000448515
8	46	47	23976989	0.00101814
8	47	48	24231427	0.000297799
8	48	49	25738906	9.86906e-05
8	49	50	25363791	0.000329297
8	50	51	24676357	0.00265056
8	51	52	23581444	0.0020275
8	52	53	22358408	0.00133404
8	53	54	20476095	0.00573113
8	54	55	19289071	0.0152021
8	55	56	19446656	0.0590287
8	56	57	19996791	0.202302
8	57	58	21551527	0.0867752
8	58	59	23163625	0.0620415
8	59	60	22337137	0.101551
8	60	61	20497430	0.185849
8	61	62	19833350	0.157347
8	62	63	18314674	0.0405803
8	63	64	17102234	0.0290834
8	64	65	18326130	0.0198314
8	65	66	19591020	0.00294981
8	66	67	20927216	0.00011547
8	67	68	21970613	1.37708e-05
8	68	69	22659234	5.93054e-05
8	69	70	23140463	0.000544689
8	70	71	22416739	0.00039624
8	71	72	21933936	0.000101773
8	72	73	20115052	3.83669e-05
8	73	74	19229795	4.7329e-05
8	74	75	18943770	0.000151345
8	75	76	19901547	0.00167016
8	76	77	21125039	0.00720601
8	77	78	22158125	0.0037502
8	78	79	22287835	0.00126905
8	79	80	23439978	0.00161548
8	80	81	23342281	0.000910389
8	81	82	24716727	2.50228e-05
8	82	83	23832111	2.14122e-07
8	83	84	22380413	2.76105e-07
8	84	85	20695130	8.29663e-06
8	85	86	20034223	0.00170373
8	86	87	18434257	0.0291707
8	87	88	18693158	0.0387931
8	88	89	18605062	0.00946402
8	89	90	19383499	0.0034959
8	90	91	18394621	0.00452628
8	91	92	18757498	0.00190879
8	92	93	19261033	0.000190643
8	93	94	20193591	0.000199576
8	94	95	22030844	0.000527572
8	95	96	23190811	0.00101953
8	96	97	23127077	0.00761772
8	97	98	24717144	0.00949737
8	98	99	24451138	0.00275525
8	99	100	24474448	0.00283043
8	100	101	25423452	0.00192461
8	101	102	25520574	0.000673656
8	102	103	26354825	0.00237912
8	103	104	26655141	0.0119996
8	104	105	25574592	0.0189431
8	105	106	25150227	0.0167334
8	106	107	23630196	0.00625869
8	107	108	21977019	0.00359471
8	108	109	20389894	0.01205
8	109	110	19541449	0.0280552
8	110	111	18072762	0.0124045
8	111	112	17727798	0.0070963
8	112	113	18438251	0.0113695
8	113	114	19623369	0.0216181
8	114	115	21004722	0.0417407
8	115	116	21436195	0.0683618
8	116	117	21547089	0.044793
8	117	118	22923922	0.00713752
8	118	119	22429432	0.00221605
8	119	120	24534979	0.00378868
8	120	121	27109092	0.00512451
8	121	122	28152555	0.00987371
8	122	123	28919929	0.0306458
8	123	124	31455194	0.0136089
8	124	125	33573185	0.00642399
8	125	126	30726565	0.00454652
8	126	127	29761507	0.0149591
8	127	128	25078905	0.117233
8	128	129	27116163	0.228392
8	129	130	28200174	0.186231
8	130	131	30799426	0.0429957
8	131	132	28544682	0.0089373
8	132	133	26304703	0.0217003
8	133	134	25679542	0.074379
8	134	135	23735060	0.167509
8	135	136	23132626	0.182995
8	136	137	23441527	0.0849298
8	137	138	23751466	0.00445373
8	138	139	24408860	0.000125681
8	139	140	24429108	0.000567475
8	140	141	24037537	0.00873873
8	141	142	23751720	0.0326147
8	142	143	23236992	0.039019
8	143	144	22088379	0.0146149
8	144	145	21452187	0.00325534
8	145	146	25795402	0.00746067
8	146	147	26677195	0.0599291
8	147	148	41963366	0.0591439
8	148	149	41221981	0.0490059
8	149	150	38088665	0.0898328
8	150	151	38673593	0.18212
8	151	152	28563786	0.421609
8	152	153	27176066	0.317693
8	153	154	26830765	0.155742
8	154	155	29305865	0.0753885
8	155	156	29939709	0.00955114
8	156	157	31124863	0.000926346
8	157	158	32842456	0.000668258
8	158	159	28766571	0.00352272
8	159	160	22815883	0.0173747
8	160	161	16632652	0.0215971
8	161	161.536	8988940	0.0106666
9	0	1	14085625	0.159505
9	1	2	21148315	0.112774
9	2	3	26440290	0.0563046
9	3	4	34467977	0.0415705
9	4	5	33056156	0.0104279
9	5	6	29734452	0.0109739
9	6	7	27489514	0.0926156
9	7	8	24467454	0.168131
9	8	9	21639873	0.0776881
9	9	10	20882800	0.0160713
9	10	11	20766042	0.00200648
9	11	12	20313471	0.000336197
9	12	13	18882023	0.00032724
9	13	14	19130020	0.0017232
9	14	15	19398618	0.00480034
9	15	16	20375993	0.0249193
9	16	17	22531131	0.132799
9	17	18	22988633	0.114044
9	18	19	24154111	0.0133239
9	19	20	22841788	0.00167926
9	20	21	22636649	0.00426192
9	21	22	22475089	0.0222847
9	22	23	22307442	0.0578033
9	23	24	20336570	0.176776
9	24	25	20896533	0.492537
9	25	26	20883354	0.621634
9	26	27	22941862	0.603973
9	27	28	25568579	0.285843
9	28	29	25637697	0.0556759
9	29	30	25533499	0.00797293
9	30	31	23598512	0.000283012
9	31	32	23781172	4.46012e-05
9	32	33	22122171	0.000909527
9	33	34	21950137	0.025733
9	34	35	23247380	0.0531206
9	35	36	23233871	0.0114021
9	36	37	22122359	0.00689399
9	37	38	22745392	0.0147866
9	38	39	21258062	0.0525663
9	39	40	21828901	0.0611459
9	40	41	22593650	0.0446251
9	41	42	22476752	0.0975794
9	42	43	22284619	0.208314
9	43	44	21001676	0.248662
9	44	45	20243075	0.235324
9	45	46	20064346	0.390862
9	46	47	21316277	0.811186
9	47	48	22199497	0.833779
9	48	49	22795964	0.230483
9	49	50	22855696	0.0273893
9	50	51	20630165	0.0363016
9	51	52	19911564	0.0472092
9	52	53	18655824	0.0118123
9	53	54	18944735	0.00141276
9	54	55	20502191	0.000307854
9	55	56	22561228	0.00063404
9	56	57	23878711	0.00261743
9	57	58	24932248	0.00693053
9	58	59	27804904	0.0106818
9	59	60	36064906	0.00696093
9	60	61	57010993	0.00518648
9	61	62	56748727	0.0105133
9	62	63	55093607	0.0524667
9	63	64	45788595	0.144027
9	64	65	28313926	0.105831
9	65	66	21321493	0.0152964
9	66	67	22111034	0.00127988
9	67	68	22268100	0.000208716
9	68	69	22527193	0.000847227
9	69	70	23749471	0.0137842
9	70	71	24417868	0.095274
9	71	72	25087169	0.291751
9	72	73	25123147	0.351064
9	73	74	23656923	0.363694
9	74	75	22946174	0.331579
9	75	76	22452732	0.378149
9	76	77	22806061	0.477651
9	77	78	22659220	0.251356
9	78	79	23136469	0.104322
9	79	80	23214887	0.0939619
9	80	81	23380189	0.0684937
9	81	82	24114130	0.0163119
9	82	83	25858983	0.0122978
9	83	84	25391626	0.030019
9	84	85	25654430	0.0181654
9	85	86	27783283	0.00571022
9	86	87	29461279	0.00314683
9	87	88	31383284	0.00230016
9	88	89	31520123	0.0011657
9	89	90	34113008	0.000254041
9	90	91	34415983	0.00043727
9	91	92	29173975	0.00339764
9	92	93	27599071	0.00804928
9	93	94	25400090	0.00264192
9	94	95	24508402	0.00277804
9	95	96	22806661	0.00294844
9	96	97	22711935	4.78046e-05
9	97	98	21535876	7.12014e-07
9	98	99	20430265	1.53821e-05
9	99	100	18564275	0.00056344
9	100	101	18080239	0.00402493
9	101	102	18067512	0.0686122
9	102	103	19540168	0.29644
9	103	104	21022072	0.302118
9	104	105	21999546	0.182653
9	105	106	23138339	0.20668
9	106	107	23461143	0.433134
9	107	108	22921525	0.499349
9	108	109	22789466	0.398235
9	109	110	22520653	0.24507
9	110	111	22124772	0.125956
9	111	112	21910257	0.241176
9	112	113	23840553	0.59648
9	113	114	24063042	0.620803
9	114	115	25194371	0.580337
9	115	116	25354689	0.793733
9	116	117	24310401	0.80559
9	117	118	23709036	0.35141
9	118	119	22774959	0.287966
9	119	120	21845908	0.880959
9	120	121	21994792	0.964263
9	121	122	23531451	0.654162
9	122	123	22514225	0.161337
9	123	124	24208264	0.12312
9	124	125	24549505	0.138341
9	125	126	25667872	0.0526461
9	126	127	26079336	0.0116133
9	127	128	25920246	0.00185909
9	128	129	26308096	0.0010033
9	129	130	25169498	0.00257996
9	130	131	25876249	0.00616677
9	131	132	28233771	0.0136195
9	132	133	28265007	0.0257566
9	133	134	30418166	0.030698
9	134	135	31412177	0.0316977
9	135	136	28072363	0.0221237
9	136	137	27853501	0.0310933
9	137	138	27787749	0.0334756
9	138	139	28723366	0.0245863
9	139	140	28374760	0.0158259
9	140	141	29176030	0.00550256
9	141	142	26661940	0.00271932
9	142	143	28086607	0.00214692
9	143	144	28888986	0.0212003
9	144	145	31843553	0.059782
9	145	146	43654474	0.206226
9	146	147	45461945	0.431846
9	147	148	50167652	0.281895
9	148	149	50057223	0.0452664
9	149	150	32532090	0.0044136
9	150	151	30793422	0.00388899
9	151	152	26251704	0.0222164
9	152	153	27164744	0.0293869
9	153	154	26735258	0.0242205
9	154	155	23051505	0.0672605
9	155	156	17342218	0.114923
9	156	157	12106543	0.130319
9	157	157.345	6155645	0.142859
10	0	1	13718738	0.0145348
10	1	2	26302722	0.037637
10	2	3	32311928	0.110159
10	3	4	39176147	0.228192
10	4	5	40157948	0.539768
10	5	6	39571293	0.660126
10	6	7	38110148	0.348351
10	7	8	42013413	0.0727193
10	8	9	37271795	0.00383605
10	9	10	32651350	0.00172523
10	10	11	30835082	0.00520656
10	11	12	29304972	0.0858463
10	12	13	26816470	0.593247
10	13	14	28852442	0.888453
10	14	15	30031556	0.949358
10	15	16	32150004	0.909909
10	16	17	30942607	0.917074
10	17	18	30469107	0.96814
10	18	19	30456293	0.923006
10	19	20	30736167	0.408366
10	20	21	29058435	0.101298
10	21	22	30370530	0.112422
10	22	23	28796115	0.125388
10	23	24	27076385	0.0924854
10	24	25	27282324	0.059481
10	25	26	23869305	0.0106721
10	26	27	23860376	0.000916826
10	27	28	23577343	0.00121126
10	28	29	23305961	0.00956733
10	29	30	22429706	0.0901092
10	30	31	24475650	0.284809
10	31	32	24287199	0.292969
10	32	33	25146384	0.0396085
10	33	34	26394581	0.00107487
10	34	35	23893349	0.000715212
10	35	36	24869600	0.000579403
10	36	37	24448842	0.00197205
10	37	38	23304496	0.00418588
10	38	39	22338368	0.00385808
10	39	40	20269512	0.016188
10	40	41	18282850	0.0741703
10	41	42	18078206	0.100667
10	42	43	18206733	0.0654094
10	43	44	18904326	0.0912576
10	44	45	19725038	0.146741
10	45	46	20453892	0.262012
10	46	47	21007611	0.561651
10	47	48	21114621	0.789412
10	48	49	21375369	0.923277
10	49	50	21778207	0.831485
10	50	51	23656417	0.486915
10	51	52	24763681	0.279474
10	52	53	25228675	0.149363
10	53	54	26558831	0.139396
10	54	55	26276067	0.0744159
10	55	56	25832840	0.0126063
10	56	57	25624683	0.0130179
10	57	58	23890372	0.0542628
10	58	59	22197789	0.168359
10	59	60	21291722	0.200179
10	60	61	18660675	0.0524815
10	61	62	16982191	0.010804
10	62	63	16213021	0.00152673
10	63	64	12488484	0.00027001
10	64	65	9385631	0.000355848
10	65	66	12484484	0.000482922
10	66	67	14353648	0.00314006
10	67	68	16979339	0.0361953
10	68	69	19959751	0.0554365
10	69	70	21724815	0.0385079
10	70	71	20793729	0.0569136
10	71	72	20983169	0.113592
10	72	73	21198364	0.0607519
10	73	74	21827027	0.00454916
10	74	75	23257023	0.000142072
10	75	76	22713500	0.000194449
10	76	77	21522997	0.0202221
10	77	78	21294568	0.0671874
10	78	79	21371987	0.0364004
10	79	80	21638512	0.0679709
10	80	81	25022342	0.127197
10	81	82	25628130	0.364783
10	82	83	28168205	0.610159
10	83	84	30194770	0.546182
10	84	85	29881453	0.212659
10	85	86	29235321	0.0308574
10	86	87	27044070	0.0140383
10	87	88	25607458	0.0052117
10	88	89	24477367	0.000484729
10	89	90	25070746	0.000325003
10	90	91	25118863	0.0345018
10	91	92	26082817	0.239637
10	92	93	27101185	0.14572
10	93	94	26370697	0.126744
10	94	95	25350244	0.252113
10	95	96	24344851	0.101669
10	96	97	24718377	0.0205571
10	97	98	24380812	0.0679979
10	98	99	23326533	0.148477
10	99	100	23098559	0.198939
10	100	101	23461136	0.206866
10	101	102	23683747	0.0786125
10	102	103	23478402	0.147376
10	103	104	23112603	0.482016
10	104	105	22857028	0.304816
10	105	106	22400139	0.0479362
10	106	107	22469330	0.0129769
10	107	108	22962477	0.0205798
10	108	109	23196216	0.0718811
10	109	110	23932965	0.0662234
10	110	111	24067768	0.0385779
10	111	112	24912294	0.0653266
10	112	113	24178489	0.171416
10	113	114	24054727	0.176677
10	114	115	23969388	0.0239742
10	115	116	23763976	0.000303543
10	116	117	22743008	3.9056e-05
10	117	118	22762934	0.000405995
10	118	119	21575825	0.000770482
10	119	120	21196796	0.000181969
10	120	121	20815224	0.000348915
10	121	122	21217382	0.00111307
10	122	123	23342227	0.00191544
10	123	124	23657437	0.00386043
10	124	125	25730213	0.00540667
10	125	126	26675680	0.00381584
10	126	127	26954212	0.00245095
10	127	128	26765474	0.00101428
10	128	129	25746179	0.00266938
10	129	130	26406254	0.0477842
10	130	131	26449680	0.0216985
10	131	132	27413387	0.000312356
10	132	133	27138140	9.19982e-06
10	133	134	24298938	1.69998e-05
10	134	135	25270160	0.000295039
10	135	136	25481966	0.0399976
10	136	137	25547947	0.220093
10	137	138	26524774	0.0688462
10	138	139	27661739	0.00671043
10	139	140	24909943	0.00055207
10	140	141	24818545	0.00136287
10	141	142	24610525	0.0186902
10	142	143	24803394	0.0370163
10	143	144	26388692	0.0203264
10	144	145	26816000	0.0482254
10	145	146	29657462	0.169517
10	146	147	31821178	0.202622
10	147	148	30663270	0.190424
10	148	149	29497999	0.120723
10	149	150	28856880	0.101788
10	150	151	24183603	0.134011
10	151	152	24240333	0.0638561
10	152	153	24090196	0.0152872
10	153	154	26406349	0.00321564
10	154	155	28908065	0.00477854
10	155	156	31126345	0.0187448
10	156	157	32966606	0.0242874
10	157	158	37428407	0.0803268
10	158	159	30990600	0.113345
10	159	160	37908538	0.100798
10	160	161	35745431	0.0618778
10	161	162	45467215	0.0486124
10	162	163	43858115	0.0675589
10	163	164	34415707	0.0934535
10	164	165	35162006	0.0800972
10	165	166	31634827	0.026186
10	166	167	26205036	0.00429409
10	167	168	21580041	0.00270331
10	168	169	14911744	0.00451245
10	169	169.28	9001607	0.0184372
11	0	1	12159086	0.352874
11	1	2	17933850	0.21962
[truncated: 1,405 more rows]
