# Supplementary material for: FiMAP: A fast identity-by-descent mapping test for biobank-scale cohorts
Source: PLoS Genet. 2023 Dec 1;19(12):e1011057. doi: 10.1371/journal.pgen.1011057 (PMC10718418; doi:10.1371/journal.pgen.1011057)
Supplement: S3 Table — Start and end positions in centimorgan (cM) are shown, along with the number of non-zero off-diagonal elements in each N × N local IBD matrix and finite-sample p values (N = 407,681). (XLSX) [file pgen.1011057.s008.xlsx]

## Sheet: S3 Table
S3 Table. FiMAP analysis results for standing height in the UK Biobank. Start and end positions in centimorgan (cM) are shown, along with the number of non-zero off-diagonal elements in each N × N local IBD matrix and finite-sample p values (N = 407,681).
chr	start	end	n.nonzero	p.value
1	0	1	11489384	5.20889e-06
1	1	2	16751436	3.24497e-06
1	2	3	24206747	2.35752e-05
1	3	4	29734646	0.000176273
1	4	5	29745436	0.000408296
1	5	6	29578548	0.000572813
1	6	7	27504914	0.00153044
1	7	8	25585291	0.0017003
1	8	9	24874559	0.000307788
1	9	10	24700225	0.00029309
1	10	11	25452089	0.000494818
1	11	12	25334515	0.000630115
1	12	13	25267327	0.000141423
1	13	14	27122743	2.81975e-06
1	14	15	26183932	7.56741e-08
1	15	16	25136635	1.05449e-08
1	16	17	26501720	9.97403e-13
1	17	18	26412388	3.64464e-15
1	18	19	26558430	4.50473e-13
1	19	20	27945304	4.89485e-11
1	20	21	26176675	1.11068e-08
1	21	22	26584042	2.83511e-07
1	22	23	27032918	8.19619e-06
1	23	24	24251314	0.000215862
1	24	25	24812412	5.36499e-05
1	25	26	23015167	6.14729e-07
1	26	27	22886280	4.72876e-08
1	27	28	24507052	1.4609e-06
1	28	29	26878337	6.64368e-05
1	29	30	26063900	2.85618e-05
1	30	31	26204793	2.05781e-07
1	31	32	24920293	5.59015e-09
1	32	33	24244589	2.64119e-07
1	33	34	24688074	1.5577e-05
1	34	35	24907025	4.62265e-05
1	35	36	26755332	3.88567e-05
1	36	37	23985195	8.9079e-07
1	37	38	23757094	2.88403e-08
1	38	39	25069433	2.86889e-09
1	39	40	25073558	7.69295e-09
1	40	41	23944674	2.73202e-09
1	41	42	24638011	2.75306e-12
1	42	43	25007262	8.23088e-12
1	43	44	25560698	1.36237e-09
1	44	45	25491784	8.52348e-10
1	45	46	25406117	1.16928e-14
1	46	47	24888286	3.67246e-20
1	47	48	23667017	2.53625e-19
1	48	49	22431708	4.71451e-16
1	49	50	21642766	4.15764e-12
1	50	51	23535388	1.07511e-08
1	51	52	25121475	1.47773e-07
1	52	53	25924256	3.06228e-07
1	53	54	27748645	3.09573e-07
1	54	55	27094214	1.55905e-07
1	55	56	26433561	1.40438e-07
1	56	57	26466095	1.22017e-07
1	57	58	24471121	2.65121e-08
1	58	59	23443546	2.31219e-09
1	59	60	24652182	4.75098e-09
1	60	61	25395211	4.53591e-08
1	61	62	25923862	4.86155e-07
1	62	63	27728644	9.35013e-06
1	63	64	28024461	0.000421136
1	64	65	27897219	0.000247125
1	65	66	27212597	3.69028e-08
1	66	67	26165708	3.15252e-13
1	67	68	25830523	1.00949e-13
1	68	69	25963327	4.31354e-13
1	69	70	25424455	1.33031e-13
1	70	71	25020432	3.80405e-14
1	71	72	23818320	6.88192e-15
1	72	73	23200586	3.11003e-17
1	73	74	24076992	2.69673e-17
1	74	75	24766323	8.12948e-16
1	75	76	25351227	4.81507e-15
1	76	77	26495783	1.04302e-13
1	77	78	25649881	1.15121e-11
1	78	79	24738944	4.06363e-12
1	79	80	23974435	4.19723e-13
1	80	81	25262511	9.91476e-11
1	81	82	25149001	2.93824e-07
1	82	83	25268162	3.52698e-06
1	83	84	25633046	1.14416e-05
1	84	85	24721232	5.56104e-06
1	85	86	24193568	7.15475e-07
1	86	87	23847425	2.98739e-06
1	87	88	23855234	1.43227e-05
1	88	89	24696681	7.62989e-07
1	89	90	25099868	7.28956e-07
1	90	91	24755852	4.31001e-05
1	91	92	23940058	6.13761e-05
1	92	93	23514930	6.14357e-06
1	93	94	23287078	2.06383e-07
1	94	95	23374401	3.61355e-09
1	95	96	22004379	5.9306e-10
1	96	97	21393326	6.18304e-09
1	97	98	21219319	7.99688e-08
1	98	99	23320985	1.01497e-06
1	99	100	24167865	6.66659e-06
1	100	101	25432707	7.31441e-06
1	101	102	25514376	7.11713e-07
1	102	103	23958243	1.08794e-06
1	103	104	22879943	2.18199e-06
1	104	105	22132148	2.55295e-06
1	105	106	22303242	5.95532e-07
1	106	107	22102838	5.65639e-08
1	107	108	23244495	4.29238e-09
1	108	109	23652616	1.3948e-08
1	109	110	24833158	1.38662e-08
1	110	111	25293566	2.67824e-09
1	111	112	25179211	1.83899e-10
1	112	113	23213531	2.60897e-09
1	113	114	22509854	2.90665e-07
1	114	115	21358398	1.32549e-06
1	115	116	20760096	7.62615e-07
1	116	117	21096414	5.17135e-07
1	117	118	21444905	4.98525e-07
1	118	119	20968039	1.18836e-06
1	119	120	22160199	3.76454e-06
1	120	121	21188076	1.67208e-07
1	121	122	23246255	2.2692e-09
1	122	123	21354780	2.7207e-08
1	123	124	20876803	2.83552e-06
1	124	125	20074110	6.16203e-07
1	125	126	20182299	9.16536e-07
1	126	127	20043454	1.35591e-05
1	127	128	21794323	4.88848e-05
1	128	129	22791156	4.3182e-05
1	129	130	25210617	4.374e-06
1	130	131	27746847	2.64529e-07
1	131	132	27833747	4.75042e-07
1	132	133	27340401	6.20904e-07
1	133	134	27759648	3.05153e-07
1	134	135	26063331	1.68969e-07
1	135	136	25605070	3.20516e-07
1	136	137	26403724	4.81976e-08
1	137	138	26491890	1.77522e-09
1	138	139	26573017	1.67283e-09
1	139	140	24752967	2.29785e-10
1	140	141	22868832	1.944e-12
1	141	142	27648694	1.99218e-13
1	142	143	25985986	4.79524e-11
1	143	144	30003981	5.74385e-10
1	144	145	27810966	5.16555e-13
1	145	146	23577168	6.56933e-09
1	146	147	22136543	1.41114e-11
1	147	148	22224759	2.97238e-11
1	148	149	20990209	3.1665e-10
1	149	150	22230855	7.99161e-11
1	150	151	24444098	1.66988e-11
1	151	152	23764801	8.90363e-10
1	152	153	23368225	8.09097e-07
1	153	154	25019266	2.85376e-05
1	154	155	24030985	0.000359024
1	155	156	24795859	0.000194133
1	156	157	28482837	0.000194456
1	157	158	26639515	0.00172724
1	158	159	25923158	0.00137084
1	159	160	26867447	0.000667991
1	160	161	24798761	0.00183728
1	161	162	25801450	0.00233131
1	162	163	26038101	0.00112759
1	163	164	26187229	4.36219e-05
1	164	165	26884354	2.7174e-06
1	165	166	25064028	3.4631e-06
1	166	167	25317397	1.76287e-05
1	167	168	24372743	4.09558e-06
1	168	169	25327825	1.87275e-05
1	169	170	23270950	0.00036878
1	170	171	21590882	0.000141455
1	171	172	19521635	1.17596e-07
1	172	173	19450385	2.64691e-10
1	173	174	18126711	1.55168e-12
1	174	175	18651013	2.74513e-17
1	175	176	20710182	2.09026e-19
1	176	177	20964600	2.16222e-20
1	177	178	21746896	2.81508e-23
1	178	179	21945822	5.38018e-23
1	179	180	22071885	4.78057e-17
1	180	181	21332149	7.5748e-12
1	181	182	21727285	1.41052e-09
1	182	183	21612789	1.0516e-09
1	183	184	20208810	5.61844e-12
1	184	185	18786748	5.21861e-13
1	185	186	17190469	1.71184e-09
1	186	187	16080460	3.78262e-06
1	187	188	16019326	7.04438e-05
1	188	189	15473918	0.000801947
1	189	190	16305007	0.00373099
1	190	191	17128941	0.00102876
1	191	192	17914337	0.000101704
1	192	193	19323998	4.30279e-05
1	193	194	21362203	4.30814e-05
1	194	195	24540890	2.27466e-05
1	195	196	26676943	1.17013e-05
1	196	197	28882236	3.14374e-05
1	197	198	28873709	1.04168e-05
1	198	199	29642627	6.67117e-06
1	199	200	29788531	7.23107e-06
1	200	201	29910534	4.53422e-06
1	201	202	35048766	2.46174e-06
1	202	203	35373105	5.94472e-05
1	203	204	39099981	6.49791e-05
1	204	205	36834390	2.77396e-06
1	205	206	29549351	3.46111e-06
1	206	207	28681921	1.88697e-07
1	207	208	26869376	1.45109e-08
1	208	209	26560492	8.61955e-09
1	209	210	27068385	8.81151e-08
1	210	211	26924690	1.62715e-07
1	211	212	26416873	2.72675e-07
1	212	213	25222802	8.87152e-09
1	213	214	23739674	1.08126e-10
1	214	215	23107295	9.24891e-10
1	215	216	23585250	5.3414e-08
1	216	217	24988701	2.76033e-08
1	217	218	24862271	5.74883e-10
1	218	219	24346111	1.21064e-13
1	219	220	23952421	1.39124e-16
1	220	221	24651996	1.61891e-12
1	221	222	24306362	5.57892e-10
1	222	223	23697015	1.04567e-09
1	223	224	24691249	4.90737e-10
1	224	225	24620241	1.64305e-11
1	225	226	23000579	2.84726e-12
1	226	227	21975045	9.13601e-12
1	227	228	21332195	9.38939e-10
1	228	229	21917486	1.88154e-07
1	229	230	22440676	3.36155e-06
1	230	231	22472745	5.63256e-05
1	231	232	24344450	0.000196773
1	232	233	24172816	0.000479988
1	233	234	24496110	0.00018373
1	234	235	26230519	0.000124154
1	235	236	27666408	0.00275981
1	236	237	28467442	0.0527801
1	237	238	29281246	0.0627431
1	238	239	28433441	0.00695764
1	239	240	27237647	0.000332209
1	240	241	27568254	6.92237e-06
1	241	242	29213045	2.26188e-08
1	242	243	28349153	1.54456e-10
1	243	244	26910986	6.65305e-09
1	244	245	27243299	1.12596e-05
1	245	246	23884703	0.000772577
1	246	247	23196926	0.000161447
1	247	248	24026143	1.36523e-05
1	248	249	25193401	0.000385618
1	249	250	24839680	0.0147411
1	250	251	27648625	0.025339
1	251	252	26876239	0.00159811
1	252	253	26814181	0.000109396
1	253	254	25920118	5.9485e-06
1	254	255	24855862	1.15522e-05
1	255	256	25074232	0.000182006
1	256	257	25174305	8.76507e-05
1	257	258	25829693	4.86193e-06
1	258	259	28896348	3.0429e-05
1	259	260	28993001	0.0010672
1	260	261	31338932	0.000450488
1	261	262	33456455	1.8442e-06
1	262	263	36857862	3.0808e-07
1	263	264	34983129	5.11451e-06
1	264	265	31075064	8.74379e-06
1	265	266	23879138	1.88068e-07
1	266	267	16956998	2.00121e-07
1	267	267.773	11374248	1.35893e-05
2	0	1	12050945	0.0103656
2	1	2	17306015	0.00509412
2	2	3	21951370	0.00631455
2	3	4	25905742	0.00319291
2	4	5	26299334	0.00107143
2	5	6	26137395	0.000804826
2	6	7	25956332	0.000390207
2	7	8	29219448	0.000905402
2	8	9	27069226	0.00585325
2	9	10	27061320	0.0291248
2	10	11	26142435	0.108577
2	11	12	24948536	0.107498
2	12	13	24272533	0.0408354
2	13	14	27993371	0.0178795
2	14	15	27541015	0.00851019
2	15	16	37188476	0.00130343
2	16	17	37049203	0.00012566
2	17	18	34887929	0.00206898
2	18	19	37932192	0.00439968
2	19	20	39431982	0.000823135
2	20	21	28219580	2.60628e-06
2	21	22	27118149	1.60889e-09
2	22	23	26336234	5.34917e-11
2	23	24	26538041	3.40999e-08
2	24	25	26550862	5.37792e-06
2	25	26	26912394	3.67661e-06
2	26	27	25986730	3.38804e-07
2	27	28	26188535	2.13538e-07
2	28	29	26013782	3.13582e-06
2	29	30	27613258	6.61273e-05
2	30	31	27779383	0.000142408
2	31	32	28949869	4.5956e-05
2	32	33	30358455	3.08385e-05
2	33	34	28615880	0.000195702
2	34	35	29321819	1.78669e-05
2	35	36	28853195	2.47931e-07
2	36	37	23833984	1.2472e-09
2	37	38	21978829	2.88974e-11
2	38	39	20111739	2.66704e-12
2	39	40	20369958	1.43049e-12
2	40	41	20819223	2.57204e-11
2	41	42	20971092	1.97012e-13
2	42	43	20571952	6.50843e-21
2	43	44	22441541	4.60848e-23
2	44	45	22723365	4.25969e-26
2	45	46	23134657	3.357e-19
2	46	47	23086584	5.08395e-17
2	47	48	23565253	1.17429e-11
2	48	49	22549597	1.50001e-10
2	49	50	22701806	1.23029e-11
2	50	51	21998212	2.72561e-14
2	51	52	22921329	4.37005e-15
2	52	53	20749903	1.46593e-13
2	53	54	21804794	9.55469e-13
2	54	55	21328962	2.06198e-11
2	55	56	21874266	3.76161e-11
2	56	57	21417105	2.14939e-11
2	57	58	20050907	2.03482e-10
2	58	59	19033914	8.83222e-10
2	59	60	18446110	3.51172e-08
2	60	61	18708301	5.29688e-08
2	61	62	19690436	1.36818e-10
2	62	63	20173249	2.38086e-13
2	63	64	21091368	3.52779e-13
2	64	65	20945319	3.04332e-12
2	65	66	21453171	3.4846e-15
2	66	67	22255298	1.3578e-14
2	67	68	21941457	6.18931e-13
2	68	69	21821445	6.08446e-13
2	69	70	20351302	1.07022e-09
2	70	71	19530748	3.54888e-07
2	71	72	18219003	1.40932e-05
2	72	73	17254660	5.26485e-06
2	73	74	17390104	2.67774e-08
2	74	75	16977615	5.66533e-11
2	75	76	17667625	2.01948e-12
2	76	77	18782070	4.92703e-12
2	77	78	20433811	9.88403e-12
2	78	79	21845417	2.13294e-11
2	79	80	24207020	1.64711e-10
2	80	81	25428457	1.61214e-08
2	81	82	26281025	8.50549e-09
2	82	83	25791921	9.21999e-12
2	83	84	25947875	3.62702e-13
2	84	85	25790316	1.67905e-10
2	85	86	25090576	5.24182e-08
2	86	87	25064448	4.16691e-08
2	87	88	24975328	5.08388e-09
2	88	89	23487586	9.40349e-10
2	89	90	23720636	5.59762e-12
2	90	91	23506604	1.15971e-15
2	91	92	23261794	2.1003e-15
2	92	93	23405994	1.06433e-11
2	93	94	22732936	5.48837e-08
2	94	95	20988953	1.26899e-06
2	95	96	20113837	1.40362e-05
2	96	97	19257178	3.9017e-05
2	97	98	19400101	3.9791e-05
2	98	99	20171828	0.000445489
2	99	100	22112132	0.00273024
2	100	101	21272603	0.00598349
2	101	102	22133566	0.0129987
2	102	103	22661801	0.00242553
2	103	104	23389920	6.8995e-05
2	104	105	23321627	3.78107e-07
2	105	106	22990089	8.4559e-11
2	106	107	21469531	2.79774e-10
2	107	108	22023453	1.42176e-08
2	108	109	23100608	4.42195e-09
2	109	110	24036982	4.909e-10
2	110	111	25160929	4.71418e-13
2	111	112	24794758	4.80418e-12
2	112	113	24872527	1.96691e-08
2	113	114	24135028	1.69026e-07
2	114	115	22796848	4.48977e-06
2	115	116	23281223	0.000794567
2	116	117	23880847	0.00498869
2	117	118	25383699	0.000490693
2	118	119	25288621	1.47779e-06
2	119	120	25999329	4.37159e-08
2	120	121	26050089	1.16103e-07
2	121	122	25142199	9.60755e-07
2	122	123	23336913	2.94978e-06
2	123	124	24278694	2.11156e-06
2	124	125	27194743	1.01535e-06
2	125	126	27423120	8.67654e-08
2	126	127	29397288	2.48693e-09
2	127	128	27950618	5.26688e-10
2	128	129	27675801	4.37034e-08
2	129	130	26211856	5.93267e-07
2	130	131	23169059	7.10615e-07
2	131	132	24100557	8.12922e-07
2	132	133	24741695	3.15244e-06
2	133	134	26539822	6.97358e-05
2	134	135	28195810	0.000283889
2	135	136	32587032	3.12905e-05
2	136	137	35445815	0.000255955
2	137	138	44703392	0.0172302
2	138	139	63306086	0.0444149
2	139	140	137371290	0.0195285
2	140	141	160078768	0.0245584
2	141	142	179739567	0.0269667
2	142	143	185565911	0.0127242
2	143	144	104238404	0.00912177
2	144	145	74248407	0.00215566
2	145	146	43724241	0.000533075
2	146	147	26085489	0.000297625
2	147	148	21971501	0.000241176
2	148	149	21900438	0.000119356
2	149	150	22053019	0.000139387
2	150	151	22695888	0.000271671
2	151	152	23404122	2.16864e-05
2	152	153	24214637	1.5427e-05
2	153	154	22895285	0.000199739
2	154	155	22349558	0.00039263
2	155	156	21463456	2.66752e-05
2	156	157	20837749	1.8965e-06
2	157	158	21175139	1.0142e-07
2	158	159	22798110	1.90762e-08
2	159	160	23257883	3.8734e-07
2	160	161	23112648	1.64956e-05
2	161	162	23455731	3.2243e-05
2	162	163	22065619	1.11676e-05
2	163	164	21767945	6.36632e-06
2	164	165	24117396	2.18043e-07
2	165	166	24107759	9.75485e-09
2	166	167	24305813	6.55283e-10
2	167	168	27321390	6.3509e-10
2	168	169	24332023	5.15574e-08
2	169	170	24040677	1.32023e-06
2	170	171	24062462	1.33504e-06
2	171	172	23408380	1.20198e-07
2	172	173	24639558	2.4975e-09
2	173	174	25035673	5.79185e-10
2	174	175	25028570	1.94025e-07
2	175	176	23797618	1.32389e-06
2	176	177	22340592	1.04243e-06
2	177	178	20022454	3.58543e-07
2	178	179	19059880	2.19586e-07
2	179	180	18072603	4.45295e-07
2	180	181	17544407	4.5097e-07
2	181	182	17446599	1.83996e-06
2	182	183	17982234	6.02176e-06
2	183	184	18406768	1.76226e-07
2	184	185	20041220	7.67697e-09
2	185	186	21855995	8.51238e-10
2	186	187	22951555	1.40014e-09
2	187	188	22560410	1.28474e-08
2	188	189	23230040	3.59493e-07
2	189	190	23454452	7.28457e-06
2	190	191	24296660	2.95353e-06
2	191	192	26346899	1.95402e-07
2	192	193	24736199	1.18475e-07
2	193	194	24074731	3.14039e-08
2	194	195	23514479	3.56478e-09
2	195	196	22900520	1.98969e-09
2	196	197	22257262	2.64143e-10
2	197	198	20518964	7.10096e-09
2	198	199	20208308	4.3268e-08
2	199	200	19338345	1.51779e-08
2	200	201	19274334	8.41718e-08
2	201	202	19122149	4.18252e-05
2	202	203	19790941	0.000221087
2	203	204	20589307	2.2074e-05
2	204	205	22246985	1.27634e-05
2	205	206	23946391	8.41299e-06
2	206	207	26135235	2.42898e-08
2	207	208	26116545	1.39705e-13
2	208	209	25858186	1.64863e-22
2	209	210	26305325	5.02801e-28
2	210	211	26150468	6.24662e-31
2	211	212	26375459	6.50562e-22
2	212	213	25606316	5.5715e-14
2	213	214	24177084	2.65876e-10
2	214	215	25045287	1.36761e-09
2	215	216	24179750	3.91867e-09
2	216	217	23110309	6.64001e-09
2	217	218	22534488	1.99623e-09
2	218	219	22753544	1.17887e-09
2	219	220	22098873	4.66239e-08
2	220	221	22755627	1.06908e-06
2	221	222	22965893	4.9629e-06
2	222	223	23070493	6.13623e-05
2	223	224	23776544	6.25869e-05
2	224	225	23078866	0.000170003
2	225	226	23225557	0.00161563
2	226	227	22061975	0.000559506
2	227	228	22534951	1.60989e-07
2	228	229	23959829	1.99362e-14
2	229	230	25602160	1.30329e-18
2	230	231	26899985	2.08929e-17
2	231	232	28210367	3.34668e-12
2	232	233	26786445	5.64838e-10
2	233	234	26847094	1.16512e-07
2	234	235	27683633	4.73588e-05
2	235	236	31072992	0.00593196
2	236	237	31363992	0.00391738
2	237	238	30335843	0.000410222
2	238	239	28892624	0.000359783
2	239	240	26817186	0.000541472
2	240	241	25928586	9.27958e-06
2	241	242	25369084	7.76511e-07
2	242	243	26583422	8.4298e-06
2	243	244	26020013	1.35697e-05
2	244	245	25183672	4.18571e-07
2	245	246	26572059	3.73244e-08
2	246	247	27225511	5.10391e-08
2	247	248	27797317	5.30119e-09
2	248	249	27386086	8.56489e-11
2	249	250	21683362	9.55279e-12
2	250	251	15379101	1.4673e-12
2	251	251.727	9539814	1.99692e-12
3	0	1	10218770	0.00147288
3	1	2	14711516	0.00212199
3	2	3	19235938	0.00821904
3	3	4	23744107	0.00703272
3	4	5	24344184	4.92947e-05
3	5	6	26339449	5.08146e-07
3	6	7	37672847	2.15238e-06
3	7	8	39166611	0.000128524
3	8	9	41061963	0.00144217
3	9	10	41928020	0.00406996
3	10	11	31157418	0.0181728
3	11	12	24703727	0.00112328
3	12	13	22631939	0.000336763
3	13	14	22870533	0.00404835
3	14	15	23511388	0.0178865
3	15	16	25946221	0.00835017
3	16	17	25788688	0.000150332
3	17	18	25723409	1.27989e-06
3	18	19	26110452	9.61705e-07
3	19	20	24896658	1.07155e-06
3	20	21	23562516	4.53939e-06
3	21	22	22459271	0.000122508
3	22	23	23430008	1.85179e-06
3	23	24	23386264	2.28604e-08
3	24	25	24835721	4.10282e-08
3	25	26	24729702	8.93576e-08
3	26	27	24681524	3.32602e-07
3	27	28	24433532	5.09074e-06
3	28	29	23324094	5.13273e-06
3	29	30	21864510	2.46619e-07
3	30	31	20377824	2.73766e-10
3	31	32	20510798	7.76803e-12
3	32	33	22009889	2.16663e-11
3	33	34	22718925	1.86249e-09
3	34	35	22694537	4.93246e-06
3	35	36	21949099	3.891e-05
3	36	37	21161154	1.63205e-05
3	37	38	21108702	5.51866e-05
3	38	39	20733667	4.96174e-05
3	39	40	21367940	5.21648e-06
3	40	41	21920488	3.60369e-06
3	41	42	21708649	3.40615e-06
3	42	43	22554894	5.43487e-06
3	43	44	21919630	7.74835e-05
3	44	45	21670880	5.98573e-05
3	45	46	21521073	5.36023e-07
3	46	47	22698545	1.03005e-08
3	47	48	22882628	7.24642e-08
3	48	49	22650856	5.42323e-07
3	49	50	22696529	1.70759e-05
3	50	51	22492132	0.000224721
3	51	52	28791300	0.00134023
3	52	53	28921903	0.00464068
3	53	54	35298471	0.000507265
3	54	55	36240430	5.66193e-05
3	55	56	27599244	8.52941e-06
3	56	57	27590523	9.4511e-07
3	57	58	23228554	1.00893e-06
3	58	59	23756221	1.41476e-06
3	59	60	23376755	7.39561e-07
3	60	61	23069379	3.74006e-08
3	61	62	23221219	2.63231e-08
3	62	63	22558842	1.14733e-08
3	63	64	23208619	6.36837e-10
3	64	65	22907974	5.78803e-12
3	65	66	21791027	2.68571e-14
3	66	67	20907804	1.1264e-15
3	67	68	20909149	7.81061e-12
3	68	69	21052675	1.29636e-13
3	69	70	23963069	1.06959e-15
3	70	71	25679134	6.43033e-13
3	71	72	26397914	1.98523e-10
3	72	73	25820453	1.65771e-11
3	73	74	25650111	5.55291e-12
3	74	75	25120886	5.98448e-10
3	75	76	26192243	8.47921e-09
3	76	77	25895150	1.23515e-07
3	77	78	26684143	6.69613e-07
3	78	79	24918435	3.55081e-07
3	79	80	25096329	8.29232e-07
3	80	81	24398187	3.23164e-06
3	81	82	24845733	2.58304e-06
3	82	83	24456203	7.13114e-06
3	83	84	24467302	1.90369e-05
3	84	85	25039667	1.49039e-05
3	85	86	24293184	2.17262e-05
3	86	87	24182191	3.72948e-05
3	87	88	22271050	4.48144e-05
3	88	89	21583035	1.59611e-05
3	89	90	20977192	1.55348e-05
3	90	91	20526062	8.25748e-06
3	91	92	20678609	2.66224e-06
3	92	93	21590291	5.83435e-07
3	93	94	22989432	1.2111e-07
3	94	95	24248937	5.63307e-07
3	95	96	24946570	5.25453e-07
3	96	97	25955956	4.38155e-06
3	97	98	26111714	0.000185001
3	98	99	27290296	0.00702283
3	99	100	25958441	0.0203755
3	100	101	24966582	0.0452167
3	101	102	23486920	0.0625863
3	102	103	21781366	0.0263386
3	103	104	20261946	0.0108775
3	104	105	18641091	0.00552302
3	105	106	16871092	0.00302352
3	106	107	15844022	0.000265168
3	107	108	16539657	4.51863e-05
3	108	109	17293095	5.70748e-06
3	109	110	19570512	6.47635e-08
3	110	111	21180109	2.93052e-08
3	111	112	22518109	1.32737e-06
3	112	113	22174535	9.0405e-07
3	113	114	22083238	8.31105e-07
3	114	115	22390072	1.30517e-06
3	115	116	21727541	5.59773e-06
3	116	117	22149060	1.3896e-06
3	117	118	22339245	4.38634e-08
3	118	119	22244700	5.63122e-08
3	119	120	22975935	3.49505e-06
3	120	121	23625911	6.86396e-05
3	121	122	23293003	4.32332e-05
3	122	123	22513747	9.3607e-07
3	123	124	23370947	1.41094e-07
3	124	125	22262444	3.73234e-06
3	125	126	22187964	0.000584283
3	126	127	24055672	0.00127152
3	127	128	27846932	4.19025e-05
3	128	129	30046294	1.15094e-05
3	129	130	30022052	3.26417e-05
3	130	131	30070284	5.27265e-05
3	131	132	28170310	1.90611e-05
3	132	133	27105794	1.9501e-07
3	133	134	28079625	1.83027e-10
3	134	135	25619010	8.09602e-15
3	135	136	24894647	2.05717e-19
3	136	137	23790371	1.12948e-18
3	137	138	23691062	5.6265e-14
3	138	139	24685111	1.53925e-13
3	139	140	25155152	7.61918e-14
3	140	141	23550424	6.17402e-14
3	141	142	23555681	4.89847e-14
3	142	143	23131488	2.01687e-13
3	143	144	23847767	6.77538e-16
3	144	145	24714243	8.42139e-24
3	145	146	25240635	3.44834e-32
3	146	147	25349613	2.1592e-26
3	147	148	23915806	4.34051e-14
3	148	149	23573234	7.16516e-09
3	149	150	24680798	1.91853e-07
3	150	151	25527837	6.0421e-06
3	151	152	28496152	2.45104e-05
3	152	153	28282003	4.40087e-05
3	153	154	29250135	0.000412056
3	154	155	27686900	5.15938e-06
3	155	156	27371202	1.24102e-08
3	156	157	23626579	1.71931e-10
3	157	158	23976936	2.52789e-11
3	158	159	21758226	9.88997e-08
3	159	160	21362839	1.06448e-05
3	160	161	21022532	2.46745e-06
3	161	162	20659312	5.38502e-08
3	162	163	19534030	6.40595e-09
3	163	164	18355364	2.9805e-09
3	164	165	18236096	5.0019e-09
3	165	166	17841957	1.59233e-07
3	166	167	18795850	3.72742e-08
3	167	168	19812658	2.44429e-09
3	168	169	21461360	3.47353e-08
3	169	170	23127036	2.61837e-06
3	170	171	23889202	9.71031e-07
3	171	172	24704872	5.06109e-10
3	172	173	24648394	1.86558e-12
3	173	174	24908387	1.43751e-12
3	174	175	24899154	2.15255e-09
3	175	176	27362955	1.80286e-06
3	176	177	25935596	1.67247e-05
3	177	178	25038738	7.34267e-06
3	178	179	24553585	9.35409e-07
3	179	180	21679206	4.54474e-07
3	180	181	22037011	2.58915e-06
3	181	182	21645195	1.02163e-05
3	182	183	22394105	8.91375e-06
3	183	184	23813242	8.20225e-05
3	184	185	24598192	0.000175636
3	185	186	27908717	1.74721e-06
3	186	187	29274698	3.48003e-09
3	187	188	29181547	3.82414e-11
3	188	189	30739442	3.47716e-11
3	189	190	29759461	7.67978e-12
3	190	191	30778575	2.73693e-13
3	191	192	30018604	5.15561e-10
3	192	193	26122510	1.64456e-06
3	193	194	26385269	1.50164e-06
3	194	195	26543064	2.67436e-08
3	195	196	27783169	1.55002e-08
3	196	197	29300073	8.16683e-08
3	197	198	31648773	3.54858e-07
3	198	199	31032777	6.05474e-06
3	199	200	29408793	0.000119958
3	200	201	28340318	0.000262489
3	201	202	26852663	4.2911e-05
3	202	203	25911689	5.8875e-07
3	203	204	24812021	3.22891e-08
3	204	205	24216593	3.56973e-08
3	205	206	24197395	8.41362e-08
3	206	207	24660289	3.23179e-07
3	207	208	25116691	4.15767e-06
3	208	209	25312779	8.96976e-05
3	209	210	25409647	0.000178238
3	210	211	27467443	0.00252949
3	211	212	28964562	0.00429147
3	212	213	32153945	0.000306806
3	213	214	31010427	1.48039e-05
3	214	215	28814291	7.93614e-06
3	215	216	23906453	1.88692e-05
3	216	217	17181636	2.78306e-06
3	217	218	11684395	2.30715e-07
3	218	218.309	7019688	9.6162e-08
4	0	1	12221988	3.73508e-12
4	1	2	19147257	1.54471e-13
4	2	3	24683526	2.88946e-13
4	3	4	31445456	2.08718e-09
4	4	5	31681271	9.43048e-08
4	5	6	27642873	7.84248e-08
4	6	7	28302521	1.14466e-07
4	7	8	25981809	6.52105e-07
4	8	9	28711235	1.26971e-05
4	9	10	28406014	0.000244595
4	10	11	31052862	0.00834371
4	11	12	31565692	0.00482845
4	12	13	33487491	0.000319802
4	13	14	33957856	1.1588e-05
4	14	15	30965496	3.31956e-06
4	15	16	27605999	4.03037e-05
4	16	17	24809154	0.000193498
4	17	18	24914648	1.8787e-05
4	18	19	24830689	1.37486e-06
4	19	20	33540619	4.80178e-09
4	20	21	37617957	2.24395e-13
4	21	22	37282603	2.9689e-12
4	22	23	39473584	1.42199e-16
4	23	24	40446244	9.16402e-16
4	24	25	24139883	5.07075e-16
4	25	26	23476994	1.12073e-14
4	26	27	18984321	2.99026e-11
4	27	28	19832231	3.08444e-10
4	28	29	20168983	1.50526e-09
4	29	30	21751428	1.31165e-10
4	30	31	22588221	1.34758e-15
4	31	32	22750210	8.1253e-24
4	32	33	21785948	7.30543e-23
4	33	34	19920241	1.6333e-22
4	34	35	19613204	5.81837e-18
4	35	36	19856299	1.32672e-10
4	36	37	19774965	5.0151e-07
4	37	38	22251086	3.54355e-05
4	38	39	22776626	0.00031425
4	39	40	24826656	0.000193424
4	40	41	25112350	0.000192652
4	41	42	25313128	3.13233e-05
4	42	43	25250807	2.32318e-05
4	43	44	23287936	1.70733e-05
4	44	45	22998759	6.95989e-06
4	45	46	22211418	2.08359e-05
4	46	47	21103771	7.97504e-05
4	47	48	19470582	3.16932e-05
4	48	49	19586313	3.93619e-06
4	49	50	20809832	7.64524e-06
4	50	51	20399133	6.07767e-06
4	51	52	21261343	1.29971e-06
4	52	53	21579401	1.91858e-06
4	53	54	23613190	1.62643e-06
4	54	55	28247207	1.10735e-05
4	55	56	31681940	0.000443026
4	56	57	35946542	1.09367e-05
4	57	58	39061522	4.94446e-07
4	58	59	32563147	3.93031e-06
4	59	60	31664623	0.000449104
4	60	61	28829661	0.0018501
4	61	62	26255887	0.00243737
4	62	63	24794349	0.00263156
4	63	64	21362569	0.00213426
4	64	65	20406842	0.00384989
4	65	66	21662553	0.00143764
4	66	67	22591762	0.000119965
4	67	68	24247859	7.54389e-06
4	68	69	25581208	3.96042e-06
4	69	70	24414054	1.00217e-05
4	70	71	23623890	4.58401e-06
4	71	72	21307509	1.63408e-05
4	72	73	21199081	0.000554334
4	73	74	19696809	0.00246022
4	74	75	18996195	0.0012411
4	75	76	19558725	0.000655765
4	76	77	19653964	4.13684e-05
4	77	78	19676254	1.14168e-06
4	78	79	20783300	1.06374e-06
4	79	80	21584721	1.1327e-06
4	80	81	22845555	1.06709e-06
4	81	82	23256638	2.71275e-07
4	82	83	24516409	1.19739e-06
4	83	84	24515202	0.000111771
4	84	85	25971759	7.79204e-05
4	85	86	24846156	7.12909e-07
4	86	87	23461101	3.40516e-08
4	87	88	25098981	1.58119e-09
4	88	89	25486092	3.14821e-12
4	89	90	25167087	3.30914e-13
4	90	91	25668490	7.28784e-12
4	91	92	26479145	5.9985e-11
4	92	93	25045088	1.73927e-09
4	93	94	25646029	9.38787e-09
4	94	95	26164636	1.40668e-08
4	95	96	24679618	1.37076e-09
4	96	97	23119355	4.27899e-09
4	97	98	22884211	1.58207e-07
4	98	99	19561245	4.57127e-05
4	99	100	19544634	0.000505358
4	100	101	19114839	5.20523e-05
4	101	102	20135630	4.12338e-06
4	102	103	20620573	2.8001e-06
4	103	104	20978047	3.82978e-05
4	104	105	20104917	2.59019e-05
4	105	106	19897140	4.26384e-06
4	106	107	19596223	1.67208e-06
4	107	108	20044044	4.89262e-07
4	108	109	20559605	7.05074e-10
4	109	110	20840267	4.61682e-14
4	110	111	22500922	6.97652e-12
4	111	112	23798671	1.81811e-08
4	112	113	25168785	3.74217e-08
4	113	114	24790487	4.15693e-07
4	114	115	22687183	4.15367e-06
4	115	116	21927265	1.69082e-07
4	116	117	21479293	1.3618e-07
4	117	118	21162665	2.88862e-06
4	118	119	20671105	3.27819e-05
4	119	120	20326046	3.81502e-05
4	120	121	19935941	2.08288e-07
4	121	122	20214119	4.91567e-11
4	122	123	21098542	9.51535e-14
4	123	124	21099846	2.31804e-11
4	124	125	21404796	6.36222e-08
4	125	126	21681906	2.10861e-05
4	126	127	21268025	0.00220631
4	127	128	21232640	0.0077686
4	128	129	21687205	0.00106459
4	129	130	22305572	2.49426e-05
4	130	131	22082032	9.9367e-07
4	131	132	22898036	8.16315e-08
4	132	133	23325596	1.05753e-08
4	133	134	26361003	7.56034e-10
4	134	135	25070530	3.94194e-10
4	135	136	24733487	5.1326e-10
4	136	137	25448201	2.47733e-10
4	137	138	24706563	4.69626e-11
4	138	139	23828710	1.22511e-15
4	139	140	23215961	3.3209e-30
4	140	141	22605746	2.00296e-35
4	141	142	22668609	3.10579e-26
4	142	143	22355158	1.81257e-15
4	143	144	21718288	1.96455e-12
4	144	145	22246808	2.89495e-09
4	145	146	23479667	9.25756e-07
4	146	147	24187232	6.15679e-06
4	147	148	25121476	7.15377e-05
4	148	149	24864031	0.000250741
4	149	150	24502551	0.000442942
4	150	151	23658149	0.00151471
4	151	152	22759394	0.00301475
4	152	153	22074789	0.000541773
4	153	154	22242663	0.000592133
4	154	155	21667526	0.00921306
4	155	156	21761390	0.0149679
4	156	157	21167618	0.0114407
4	157	158	20896134	0.00899695
4	158	159	21440937	0.0057858
4	159	160	20888891	0.00204407
4	160	161	20568000	0.00101424
4	161	162	22572900	0.00125361
4	162	163	22008003	0.0157417
4	163	164	22082389	0.0747102
4	164	165	23272706	0.0747839
4	165	166	22006520	0.0355424
4	166	167	22366015	0.0228004
4	167	168	22846252	0.011546
4	168	169	21612888	0.000314874
4	169	170	21629651	9.79011e-07
4	170	171	21378571	7.76124e-08
4	171	172	22112384	4.87414e-07
4	172	173	22983374	1.15287e-06
4	173	174	22690007	1.69692e-06
4	174	175	22335405	6.58171e-07
4	175	176	21948169	3.47293e-05
4	176	177	22666606	0.000402419
4	177	178	21319928	0.00064445
4	178	179	21384454	0.00543364
4	179	180	22417200	0.0258085
4	180	181	22925934	0.0134483
4	181	182	24034553	0.00155678
4	182	183	25947269	0.000352517
4	183	184	24835154	3.17844e-05
4	184	185	26246561	2.95144e-05
4	185	186	27995017	8.18806e-05
4	186	187	31123213	0.000109965
4	187	188	35209662	7.6118e-05
4	188	189	36666757	0.000242499
4	189	190	38240496	0.000226284
4	190	191	35478846	0.000115871
4	191	192	30917559	2.56895e-05
4	192	193	29930973	2.74765e-06
4	193	194	28484193	5.59709e-05
4	194	195	28046967	0.000605568
4	195	196	28824106	0.00229954
4	196	197	28121712	0.000364448
4	197	198	30337943	2.05237e-05
4	198	199	32047338	2.32853e-05
4	199	200	33574458	0.000126773
4	200	201	26230826	0.000478027
4	201	202	20439436	0.000984162
4	202	202.888	14370975	0.00486194
5	0	1	11928610	0.000311799
5	1	2	17114761	0.000184828
5	2	3	23591063	0.000143384
5	3	4	30383110	0.000620489
5	4	5	30875446	0.00224007
5	5	6	30293190	0.00112657
5	6	7	33246804	6.68253e-05
5	7	8	32234728	5.22365e-05
5	8	9	33779398	0.00109216
5	9	10	34433213	0.00883107
5	10	11	34370220	0.0452645
5	11	12	33387796	0.00722605
5	12	13	32432184	5.36768e-05
5	13	14	30473561	5.70844e-06
5	14	15	29522242	3.46027e-05
5	15	16	29340857	9.1077e-05
5	16	17	26231294	9.91548e-05
5	17	18	24150208	0.000705565
5	18	19	23327349	0.000148744
5	19	20	23573927	6.2969e-06
5	20	21	24042730	2.52685e-06
5	21	22	23952516	9.00665e-05
5	22	23	24247312	0.00134609
5	23	24	25221030	0.00264901
5	24	25	27025325	0.00323227
5	25	26	25866763	0.00331792
5	26	27	26608770	0.0011518
5	27	28	24803934	7.0625e-05
5	28	29	24103422	1.53955e-05
5	29	30	23526017	0.000138476
5	30	31	22498924	0.000164369
5	31	32	23192900	2.88656e-06
5	32	33	23389513	1.85375e-06
5	33	34	24176032	3.5452e-06
5	34	35	23934237	2.39712e-06
5	35	36	22954290	6.44285e-05
5	36	37	21921616	0.000467751
5	37	38	20909512	7.15418e-05
5	38	39	20217938	1.30922e-05
5	39	40	20116677	0.000276805
5	40	41	19903918	0.0106796
5	41	42	20041881	0.0675196
5	42	43	19422379	0.0213574
5	43	44	19065065	0.000344431
5	44	45	19595644	2.95582e-06
5	45	46	20085342	2.78712e-07
5	46	47	22344316	2.53539e-07
5	47	48	24984720	9.54525e-07
5	48	49	26338252	2.72078e-07
5	49	50	29501262	1.31874e-12
5	50	51	29694191	1.05644e-24
5	51	52	30790917	3.55541e-40
5	52	53	30998548	2.92371e-30
5	53	54	30844045	3.93186e-18
5	54	55	28413364	3.63171e-15
5	55	56	28455967	1.75678e-12
5	56	57	28225157	8.78911e-09
5	57	58	27339760	7.77173e-08
5	58	59	27610811	2.37937e-08
5	59	60	25700258	2.02257e-09
5	60	61	21629906	5.69407e-11
5	61	62	18955188	6.18451e-13
5	62	63	18518657	1.0681e-15
5	63	64	18764654	1.30343e-16
5	64	65	19715507	6.47511e-16
5	65	66	21495295	9.60785e-16
5	66	67	21658889	2.49459e-12
5	67	68	22726597	3.97216e-10
5	68	69	22641524	2.42424e-10
5	69	70	22308334	1.25967e-11
5	70	71	22762559	6.26581e-14
5	71	72	22296706	2.67959e-13
5	72	73	22641789	6.34218e-13
5	73	74	24153080	2.1593e-14
5	74	75	24688560	3.23252e-14
5	75	76	25387483	4.68949e-15
5	76	77	26237594	1.24866e-14
5	77	78	28129241	2.58247e-13
5	78	79	28754387	1.62259e-09
5	79	80	28514568	1.35426e-06
5	80	81	30093377	0.000200746
5	81	82	29546090	0.0106379
5	82	83	29032024	0.00589535
5	83	84	31592965	0.00041722
5	84	85	27796704	0.000306281
5	85	86	27074104	0.000274149
5	86	87	25476907	2.20891e-05
5	87	88	24686297	2.46246e-07
5	88	89	24903592	3.12136e-07
5	89	90	24987253	9.30277e-06
5	90	91	25020047	5.57282e-06
5	91	92	24599554	2.96088e-07
5	92	93	23168224	8.33853e-07
5	93	94	22202048	4.26436e-06
5	94	95	20518222	5.14007e-06
5	95	96	19765781	9.86379e-07
5	96	97	19982753	8.64982e-10
5	97	98	20598740	3.54469e-12
5	98	99	18906391	3.11367e-11
5	99	100	19549214	1.41629e-11
5	100	101	19884043	1.45108e-13
5	101	102	20665182	2.95014e-13
5	102	103	20494175	1.45186e-10
5	103	104	20028967	2.79956e-08
5	104	105	18359576	1.96812e-08
5	105	106	18029335	4.23986e-09
5	106	107	17441131	2.55711e-08
5	107	108	19369872	1.1779e-07
5	108	109	20040070	1.62388e-08
5	109	110	21390257	8.62783e-09
5	110	111	21157072	1.48842e-08
5	111	112	21161301	1.19222e-07
5	112	113	20353798	1.02092e-07
5	113	114	20023671	4.58085e-09
5	114	115	20799799	1.22245e-08
5	115	116	21362488	7.15633e-07
5	116	117	22124412	2.48752e-05
5	117	118	21067603	0.000223736
5	118	119	20144184	0.000170119
5	119	120	18505843	1.06988e-07
5	120	121	18245567	3.28408e-11
5	121	122	18084934	1.60336e-12
5	122	123	19109743	5.82159e-13
5	123	124	20610473	1.29699e-12
5	124	125	21297767	6.72776e-11
5	125	126	21843234	6.19552e-12
5	126	127	21520972	2.1772e-16
5	127	128	21486862	5.12213e-21
5	128	129	22350360	1.13892e-20
5	129	130	24894248	2.50064e-19
5	130	131	26874768	4.10343e-19
5	131	132	27813420	9.66563e-18
5	132	133	28419845	6.66881e-17
5	133	134	28989925	2.62981e-15
5	134	135	26902012	1.18512e-12
5	135	136	26599575	1.27164e-11
5	136	137	26347799	5.18778e-10
5	137	138	25169928	2.58742e-08
5	138	139	25300969	4.58369e-07
5	139	140	23282804	7.0603e-05
5	140	141	23192482	0.0156779
5	141	142	20579562	0.0842313
5	142	143	21067610	0.023859
5	143	144	20456972	0.000886744
5	144	145	21541619	7.08788e-05
5	145	146	24172040	1.45997e-05
5	146	147	25012933	1.96213e-05
5	147	148	25863842	2.87514e-05
5	148	149	26564776	3.22785e-07
5	149	150	25653240	2.72385e-09
5	150	151	24652689	7.67615e-09
5	151	152	23967390	5.32862e-08
5	152	153	22138639	1.39244e-06
5	153	154	21087063	3.87363e-06
5	154	155	20652866	7.64545e-05
5	155	156	20892558	0.00119641
5	156	157	21630523	0.00107827
5	157	158	23599735	0.00274406
5	158	159	24515189	0.00266118
5	159	160	23248524	0.000744443
5	160	161	23969288	0.00063183
5	161	162	23011494	0.00140047
5	162	163	22471519	0.00523073
5	163	164	23374664	0.00195404
5	164	165	23231189	0.000655188
5	165	166	22415246	0.000952561
5	166	167	22292756	0.000131495
5	167	168	21173468	1.79579e-06
5	168	169	22218134	3.08576e-07
5	169	170	23942811	4.29409e-08
5	170	171	25172339	1.333e-08
5	171	172	25696182	6.21155e-09
5	172	173	26290424	2.01632e-10
5	173	174	27391520	3.247e-14
5	174	175	26805686	2.95758e-21
5	175	176	27069778	9.62026e-31
5	176	177	28294641	4.08145e-40
5	177	178	32001619	1.7415e-28
5	178	179	30923766	1.00025e-22
5	179	180	35989751	5.42066e-27
5	180	181	37389988	1.26703e-24
5	181	182	30873594	4.84191e-14
5	182	183	32238705	4.81345e-12
5	183	184	29960061	1.48686e-10
5	184	185	28254217	5.26238e-09
5	185	186	28626687	6.78276e-11
5	186	187	26660423	7.14265e-13
5	187	188	26028232	7.08346e-11
5	188	189	25498060	6.92551e-10
5	189	190	25255417	5.99528e-12
5	190	191	24764822	6.41839e-18
5	191	192	26583017	1.05855e-21
5	192	193	27656367	6.84884e-18
5	193	194	28475171	5.75028e-14
5	194	195	24809795	1.07071e-11
5	195	196	18064459	8.86936e-11
5	196	197	12496049	3.54448e-10
5	197	197.075	6787859	2.46322e-09
6	0	1	15035684	4.01539e-05
6	1	2	20161891	6.05823e-06
6	2	3	24452431	4.54311e-06
6	3	4	31106947	8.11845e-06
6	4	5	30655572	7.50301e-05
6	5	6	27143628	6.4543e-05
6	6	7	28024045	1.0126e-05
6	7	8	28764897	0.000427006
6	8	9	28091026	0.0292663
6	9	10	32529220	0.00328149
6	10	11	34907370	1.53257e-05
6	11	12	29133853	4.52502e-06
6	12	13	29754147	1.57894e-05
6	13	14	25127752	0.000440857
6	14	15	23331968	0.0205432
6	15	16	22828845	0.0407863
6	16	17	22417608	0.00502261
6	17	18	21827739	2.11309e-05
6	18	19	22509523	6.51999e-09
6	19	20	23967213	1.93398e-11
6	20	21	25830709	1.93114e-10
6	21	22	26940268	3.78441e-07
6	22	23	28714514	0.000108472
6	23	24	27140062	0.00149698
6	24	25	27503430	0.00886005
6	25	26	27798726	0.0151079
6	26	27	29364987	0.00967554
6	27	28	27648610	0.00338052
6	28	29	27226651	0.00337824
6	29	30	27374393	0.00131934
6	30	31	28919753	4.44374e-05
6	31	32	28027206	2.94828e-06
6	32	33	29787598	1.05151e-06
6	33	34	29326534	5.52617e-07
6	34	35	26986322	1.15634e-06
6	35	36	25831051	2.17163e-06
6	36	37	24622750	1.80317e-06
6	37	38	25217703	5.85826e-10
6	38	39	24452990	3.00654e-17
6	39	40	24768519	5.14774e-17
6	40	41	26447138	2.9347e-12
6	41	42	27228233	3.02445e-10
6	42	43	29883746	1.08326e-10
6	43	44	27988369	1.31753e-10
6	44	45	28351880	6.71655e-10
6	45	46	29279890	2.24276e-11
6	46	47	23050641	2.67811e-12
6	47	48	17959252	8.77791e-12
6	48	49	12555092	8.00478e-11
6	49	50	3252272	0.000497923
6	50	51	15804218	1.0729e-29
6	51	52	25603574	0
6	52	53	31010096	0
6	53	54	36631450	0
6	54	55	36382266	0
6	55	56	30458593	1.03699e-32
6	56	57	29730224	1.30542e-19
6	57	58	28294230	8.97795e-15
6	58	59	30315476	2.08097e-12
6	59	60	32317367	3.441e-10
6	60	61	32663283	2.24695e-11
6	61	62	33196642	5.26557e-12
6	62	63	30867566	5.10665e-11
6	63	64	31031859	1.38521e-13
6	64	65	28149051	2.4249e-14
6	65	66	25880244	1.71512e-14
6	66	67	26454027	9.28382e-14
6	67	68	25518910	1.87102e-11
6	68	69	24915483	1.07333e-10
6	69	70	23018865	3.48257e-09
6	70	71	21527335	4.8877e-10
6	71	72	21523798	4.02086e-12
6	72	73	22407213	3.1863e-10
6	73	74	24739830	4.04952e-09
6	74	75	24306581	4.65726e-10
6	75	76	22103836	9.12822e-12
6	76	77	19739706	9.35671e-15
6	77	78	18600810	1.53877e-11
6	78	79	16791022	6.73011e-08
6	79	80	17652805	9.19949e-07
6	80	81	19901941	7.28063e-07
6	81	82	20754202	1.23332e-05
6	82	83	19955467	2.79756e-05
6	83	84	19386536	1.66004e-07
6	84	85	17915194	7.73693e-13
6	85	86	17975216	1.50841e-20
6	86	87	16878249	6.82931e-33
6	87	88	17754138	1.54437e-25
6	88	89	17780753	5.37788e-20
6	89	90	20043891	4.21428e-14
6	90	91	22239829	3.67931e-10
6	91	92	23879718	4.87416e-08
6	92	93	28584314	1.11501e-08
6	93	94	30565719	2.56956e-07
6	94	95	28758364	8.68599e-06
6	95	96	27270070	3.96835e-05
6	96	97	22546210	0.000540895
6	97	98	22069472	9.48449e-05
6	98	99	21414800	3.78478e-06
6	99	100	20555628	3.00318e-05
6	100	101	20108149	0.00085173
6	101	102	19185030	0.00127814
6	102	103	19419529	1.78048e-05
6	103	104	23410393	3.07258e-09
6	104	105	27277120	5.55457e-10
6	105	106	31414144	4.18243e-08
6	106	107	35208435	5.7176e-08
6	107	108	34336036	5.77473e-08
6	108	109	33727928	1.76006e-09
6	109	110	32266117	6.6937e-09
6	110	111	29396374	1.29089e-08
6	111	112	27593729	6.6942e-08
6	112	113	25108242	4.51695e-07
6	113	114	22759680	4.24214e-06
6	114	115	21400310	7.86404e-06
6	115	116	19380426	4.12556e-07
6	116	117	18972546	5.74307e-09
6	117	118	18189365	3.1947e-10
6	118	119	19056614	3.5434e-09
6	119	120	20346704	4.8862e-08
6	120	121	21310491	1.28752e-06
6	121	122	21815700	2.21563e-06
6	122	123	20704770	2.74091e-08
6	123	124	20820202	4.68691e-13
6	124	125	20043675	1.59893e-22
6	125	126	20074761	3.13177e-30
6	126	127	20990911	1.50581e-30
6	127	128	21629157	1.26669e-29
6	128	129	22078141	1.41963e-19
6	129	130	23251279	1.17621e-12
6	130	131	24368181	8.29592e-09
6	131	132	24079799	1.83345e-08
6	132	133	23552216	1.03384e-09
6	133	134	24282036	1.39773e-10
6	134	135	25335639	3.64168e-08
6	135	136	25505730	1.73819e-06
6	136	137	27634617	1.76908e-05
6	137	138	27488473	8.81111e-07
6	138	139	28083309	1.02393e-09
6	139	140	26202685	5.57613e-12
6	140	141	22309147	7.30086e-14
6	141	142	21689753	5.36143e-18
6	142	143	19852867	2.28339e-14
6	143	144	20374843	2.90434e-11
6	144	145	21957775	1.303e-08
6	145	146	23025451	9.04e-09
6	146	147	24965247	1.62927e-09
6	147	148	25865996	8.48433e-10
6	148	149	26241065	9.54292e-10
6	149	150	25817883	2.88895e-10
6	150	151	25634239	1.84095e-12
6	151	152	25549858	1.96136e-14
6	152	153	24461829	5.63716e-19
6	153	154	25842536	1.90259e-18
6	154	155	25457183	4.67733e-15
6	155	156	25650168	2.57315e-12
6	156	157	23824081	2.98663e-08
6	157	158	22914058	1.58035e-05
6	158	159	23018893	9.6768e-05
6	159	160	22129691	4.60346e-05
6	160	161	20660831	1.50863e-05
6	161	162	20555987	1.75435e-06
6	162	163	21852937	1.91648e-06
6	163	164	22514558	6.23276e-06
6	164	165	22892465	1.46462e-06
6	165	166	23195949	1.22886e-07
6	166	167	22598098	9.37219e-07
6	167	168	22970865	0.000286738
6	168	169	25793725	0.00554387
6	169	170	24157090	0.00366079
6	170	171	23821244	0.000333822
6	171	172	23449843	9.26249e-07
6	172	173	24294419	1.75008e-06
6	173	174	24587794	3.3703e-05
6	174	175	24299853	7.00786e-05
6	175	176	25609116	0.000133283
6	176	177	25019924	2.40198e-05
6	177	178	24318902	3.80875e-06
6	178	179	26426522	2.52932e-06
6	179	180	26698322	2.06065e-06
6	180	181	30753252	1.19757e-06
6	181	182	31399858	3.00576e-07
6	182	183	33467270	7.91986e-08
6	183	184	30068405	9.16929e-08
6	184	185	21728437	6.89939e-07
6	185	186	15561458	1.43778e-06
6	186	186.021	8939451	1.5111e-07
7	0	1	10925900	1.9662e-05
7	1	2	15295802	3.25102e-06
7	2	3	19762676	4.45844e-08
7	3	4	24297232	5.89458e-08
7	4	5	23823098	1.60682e-06
7	5	6	23714307	3.13336e-07
7	6	7	23715779	3.2966e-08
7	7	8	23182179	3.7761e-07
7	8	9	23710662	2.94967e-06
7	9	10	23927558	1.07106e-07
7	10	11	24296319	9.95032e-10
7	11	12	24312621	2.46532e-11
7	12	13	25615367	2.29957e-09
7	13	14	24914332	2.85594e-06
7	14	15	25370256	1.20878e-05
7	15	16	24237467	5.26511e-07
7	16	17	23303298	5.12253e-08
7	17	18	22400142	3.06993e-07
7	18	19	23765208	3.79811e-07
7	19	20	23513568	1.22975e-08
7	20	21	22767051	2.67498e-08
7	21	22	23714062	7.96263e-09
7	22	23	25075083	1.68983e-10
7	23	24	24556716	7.68939e-10
7	24	25	23888230	2.00525e-07
7	25	26	24149748	2.66185e-06
7	26	27	23193219	2.85896e-07
7	27	28	21198924	3.26506e-10
7	28	29	20684339	2.42351e-13
7	29	30	19556220	1.04613e-14
7	30	31	19993577	4.92016e-14
7	31	32	19846691	4.7617e-13
7	32	33	20800977	3.71352e-12
7	33	34	21359837	9.03361e-12
7	34	35	22791798	1.04732e-13
7	35	36	24330723	1.54686e-12
7	36	37	23973363	5.91009e-12
7	37	38	25316989	6.61123e-13
7	38	39	25362572	2.04307e-13
7	39	40	26898813	7.32228e-15
7	40	41	27084935	7.98616e-11
7	41	42	28284835	1.08188e-08
7	42	43	28458802	6.81191e-09
7	43	44	27528954	1.0814e-10
7	44	45	26166936	9.86152e-11
7	45	46	26616916	5.00787e-10
7	46	47	23651949	2.12045e-09
7	47	48	23559259	2.53763e-07
7	48	49	23356331	5.28688e-06
7	49	50	24698956	2.94865e-06
7	50	51	26723776	5.99444e-07
7	51	52	26103048	2.3163e-06
7	52	53	25766749	2.33012e-05
7	53	54	25207126	1.78788e-05
7	54	55	23680241	8.62142e-08
7	55	56	23670420	3.87616e-12
7	56	57	23438235	1.69014e-13
7	57	58	23170438	1.78246e-12
7	58	59	22872241	4.67088e-11
7	59	60	23654203	1.11977e-10
7	60	61	23145334	4.78932e-11
7	61	62	23686440	6.7627e-14
7	62	63	24042463	1.21253e-16
7	63	64	23825969	6.18264e-16
7	64	65	24371137	2.71828e-11
7	65	66	23530819	1.02104e-10
7	66	67	23964603	1.45976e-12
7	67	68	23452802	2.31598e-13
7	68	69	22448877	4.69833e-13
7	69	70	22822242	1.35484e-12
7	70	71	21661025	5.12796e-12
7	71	72	20465387	3.77585e-08
7	72	73	19218537	2.44572e-05
7	73	74	18322146	0.000455354
7	74	75	17994219	0.00167362
7	75	76	20095028	2.89812e-05
7	76	77	21159632	1.26548e-07
7	77	78	22726056	3.86524e-08
7	78	79	24462572	7.28314e-09
7	79	80	25026253	2.66229e-10
7	80	81	27365450	7.34848e-12
7	81	82	28307501	7.251e-11
7	82	83	29334371	6.72363e-09
7	83	84	28630337	4.04971e-07
7	84	85	25620502	1.21028e-05
7	85	86	24288756	6.04662e-05
7	86	87	24472543	4.3363e-05
7	87	88	24726956	1.26695e-05
7	88	89	23882202	4.7969e-06
7	89	90	23828315	8.92965e-06
7	90	91	23688818	2.04367e-05
7	91	92	23535382	2.32235e-05
7	92	93	22002967	4.1361e-05
7	93	94	20672985	6.58655e-05
7	94	95	19397718	3.10586e-06
7	95	96	19538461	8.39729e-09
7	96	97	21076309	4.78513e-10
7	97	98	21581063	2.59659e-12
7	98	99	22416254	2.00523e-13
7	99	100	22950289	1.65885e-11
7	100	101	22387246	3.2199e-09
7	101	102	23078703	2.47556e-09
7	102	103	23252878	1.08144e-08
7	103	104	20626876	1.45823e-07
7	104	105	21335808	4.13327e-07
7	105	106	20229657	3.15545e-09
7	106	107	21141658	3.6993e-11
7	107	108	23935232	5.10333e-11
7	108	109	25060214	4.81452e-09
7	109	110	24544642	7.42157e-07
7	110	111	25143457	3.05035e-06
7	111	112	26307233	6.01054e-06
7	112	113	23503214	2.65334e-05
7	113	114	22311720	3.63012e-05
7	114	115	21048588	2.10789e-05
7	115	116	21119128	2.31292e-06
7	116	117	21254248	1.0242e-06
7	117	118	20571092	8.05095e-06
7	118	119	20409365	8.80328e-05
7	119	120	20271598	0.000732806
7	120	121	19499332	7.79126e-05
7	121	122	19238554	6.45347e-06
7	122	123	20573055	0.00019897
7	123	124	21048901	0.0110273
7	124	125	22416943	0.014989
7	125	126	24337601	0.000218441
7	126	127	23764457	8.12332e-07
7	127	128	24366991	6.92836e-07
7	128	129	25339761	4.50718e-06
7	129	130	25221390	3.85429e-07
7	130	131	24438820	1.64658e-08
7	131	132	23102973	3.06576e-09
7	132	133	22695945	5.72694e-11
7	133	134	23350751	1.11727e-13
7	134	135	24032783	1.00625e-14
7	135	136	24249640	5.29201e-12
7	136	137	25110051	3.13897e-09
7	137	138	25612129	7.33246e-07
7	138	139	25053372	1.17301e-06
7	139	140	25085534	1.51778e-07
7	140	141	25284241	1.14717e-06
7	141	142	25021411	2.3665e-06
7	142	143	24619321	2.61669e-07
7	143	144	24068309	1.29649e-07
7	144	145	22678185	8.77908e-06
7	145	146	21367746	0.000152278
7	146	147	20942969	0.000152457
7	147	148	20496081	0.000196949
7	148	149	21201015	5.00459e-05
7	149	150	23444871	7.32722e-06
7	150	151	23648749	1.31929e-06
7	151	152	24655124	2.61859e-07
7	152	153	25640960	6.31746e-10
7	153	154	24345991	5.50696e-13
7	154	155	24044603	6.1096e-14
7	155	156	22811787	2.5799e-11
7	156	157	24713879	5.43788e-11
7	157	158	26133521	2.40083e-10
7	158	159	26844522	5.05735e-07
7	159	160	28551997	2.4361e-06
7	160	161	30027851	5.80819e-07
7	161	162	28530832	5.50919e-09
7	162	163	29198085	2.76889e-09
7	163	164	29124256	4.40524e-08
7	164	165	31987195	4.86297e-08
7	165	166	30176569	1.16264e-06
7	166	167	28120297	4.28764e-05
7	167	168	27616889	0.000184599
7	168	169	28343974	0.00254912
7	169	170	27828186	0.00636002
7	170	171	31241138	0.00243935
7	171	172	30258761	0.00148082
7	172	173	30469140	0.0016648
7	173	174	31417428	0.000676085
7	174	175	31037455	0.000564409
7	175	176	26898331	0.000991043
7	176	177	20658939	0.0020281
7	177	178	15604044	0.00479318
7	178	178.398	8671205	0.0347213
8	0	1	10099998	0.00671834
8	1	2	14067309	0.00325034
8	2	3	18160901	0.000666165
8	3	4	22320343	0.000307419
8	4	5	20941932	0.00016636
8	5	6	19371652	0.000793611
8	6	7	18052434	0.0144404
8	7	8	17749150	0.0193671
8	8	9	16973319	0.0117349
8	9	10	17130214	0.00504711
8	10	11	18752867	0.00204757
8	11	12	18780227	0.0019111
8	12	13	19778004	0.000314605
8	13	14	23229593	1.44346e-05
8	14	15	57025484	2.34266e-06
8	15	16	61379230	0.00147484
8	16	17	102063556	0.00645645
8	17	18	101379785	0.00210128
8	18	19	64834402	0.00080712
8	19	20	57065409	3.39432e-05
8	20	21	19933638	1.94382e-06
8	21	22	17168974	6.4037e-06
8	22	23	23962974	2.0638e-06
8	23	24	24575345	1.40795e-08
8	24	25	24944886	1.30161e-09
8	25	26	24009539	5.87966e-09
8	26	27	18875133	4.7868e-07
8	27	28	17248843	1.47604e-06
8	28	29	18017195	7.97394e-07
8	29	30	19801751	3.00944e-07
8	30	31	21112080	8.11174e-07
8	31	32	19966567	4.28464e-06
8	32	33	19749294	6.95686e-06
8	33	34	19365154	2.18227e-08
8	34	35	19706155	3.32596e-11
8	35	36	20851291	1.51737e-09
8	36	37	23441989	2.13223e-07
8	37	38	26307876	1.30824e-05
8	38	39	28105896	0.000114739
8	39	40	27780391	1.3031e-05
8	40	41	26150382	1.03343e-07
8	41	42	25252078	5.86076e-10
8	42	43	23767733	3.40977e-11
8	43	44	22845421	1.23588e-10
8	44	45	22923853	6.6271e-11
8	45	46	23119348	3.17002e-11
8	46	47	23955569	1.21665e-10
8	47	48	24209295	1.41492e-09
8	48	49	25715082	6.31029e-09
8	49	50	25341757	3.91079e-09
8	50	51	24655924	8.06083e-09
8	51	52	23562978	1.72173e-09
8	52	53	22340443	1.88832e-09
8	53	54	20459712	3.62062e-08
8	54	55	19274961	1.09149e-06
8	55	56	19431322	1.74276e-06
8	56	57	19980197	6.88418e-07
8	57	58	21535340	1.49422e-07
8	58	59	23144143	4.59457e-08
8	59	60	22316788	3.09141e-08
8	60	61	20479703	3.26134e-08
8	61	62	19815409	1.59093e-07
8	62	63	18298720	2.67508e-08
8	63	64	17088434	5.28772e-10
8	64	65	18313003	8.49626e-11
8	65	66	19576676	3.02709e-14
8	66	67	20910948	1.14227e-21
8	67	68	21954952	4.7693e-32
8	68	69	22641307	1.65248e-33
8	69	70	23121861	6.75797e-22
8	70	71	22398468	2.5053e-15
8	71	72	21915522	5.94505e-11
8	72	73	20097676	1.51616e-08
8	73	74	19213892	2.23916e-07
8	74	75	18928884	1.04997e-07
8	75	76	19888304	3.85319e-07
8	76	77	21110650	1.21367e-05
8	77	78	22143734	0.000151682
8	78	79	22274522	0.000338052
8	79	80	23425479	0.000104405
8	80	81	23326724	4.96287e-05
8	81	82	24699984	3.42891e-06
8	82	83	23815780	2.80926e-08
8	83	84	22365432	7.90555e-09
8	84	85	20680407	1.15898e-10
8	85	86	20020790	5.70866e-12
8	86	87	18422010	1.21969e-10
8	87	88	18680808	3.28056e-09
8	88	89	18591618	2.35762e-09
8	89	90	19368742	1.60665e-07
8	90	91	18380204	4.51481e-06
8	91	92	18743754	8.27124e-06
8	92	93	19246901	9.11202e-06
8	93	94	20180184	3.72164e-05
8	94	95	22016045	4.81481e-05
8	95	96	23177036	1.02791e-05
8	96	97	23113682	1.60259e-06
8	97	98	24702241	1.12534e-06
8	98	99	24437783	4.44306e-06
8	99	100	24457562	1.94456e-05
8	100	101	25401482	2.56399e-06
8	101	102	25499605	1.61578e-07
8	102	103	26333005	2.74704e-07
8	103	104	26633521	1.77759e-06
8	104	105	25555924	5.08877e-07
8	105	106	25130966	6.41294e-08
8	106	107	23611787	7.9736e-08
8	107	108	21959672	1.08623e-06
8	108	109	20373927	0.000154301
8	109	110	19524147	0.000328981
8	110	111	18056344	1.6875e-06
8	111	112	17711080	2.40735e-08
8	112	113	18421089	5.03193e-10
8	113	114	19606718	1.90824e-14
8	114	115	20989521	2.50541e-19
8	115	116	21422058	1.50905e-17
8	116	117	21533401	3.37651e-12
8	117	118	22908602	4.69499e-08
8	118	119	22414082	4.42442e-07
8	119	120	24517582	3.39035e-08
8	120	121	27088438	1.11156e-09
8	121	122	28131127	8.02883e-09
8	122	123	28896512	4.82227e-07
8	123	124	31427057	4.48595e-06
8	124	125	33541180	0.000139075
8	125	126	30695622	2.78398e-05
8	126	127	29731758	1.26517e-06
8	127	128	25052869	1.12023e-07
8	128	129	27092252	1.96678e-08
8	129	130	28174787	3.01202e-08
8	130	131	30769506	1.31459e-09
8	131	132	28518176	7.24782e-13
8	132	133	26279521	1.82689e-11
8	133	134	25654995	5.83579e-11
8	134	135	23715167	2.36461e-09
8	135	136	23114798	1.48195e-08
8	136	137	23425637	7.99816e-09
8	137	138	23734551	3.66495e-10
8	138	139	24390493	6.51566e-11
8	139	140	24411635	6.47931e-11
8	140	141	24020567	2.14489e-12
8	141	142	23735486	3.80362e-14
8	142	143	23220952	1.63457e-20
8	143	144	22071831	8.70362e-19
8	144	145	21434795	1.69112e-13
8	145	146	25774470	9.07474e-13
8	146	147	26655569	1.90681e-08
8	147	148	41927447	2.63454e-05
8	148	149	41187833	0.00181218
8	149	150	38059044	0.0051841
8	150	151	38643024	8.51858e-06
8	151	152	28542979	1.94478e-09
8	152	153	27157982	1.83425e-11
8	153	154	26811968	1.71181e-11
8	154	155	29284517	2.01017e-10
8	155	156	29916543	2.98656e-09
8	156	157	31097217	1.48918e-08
8	157	158	32812025	8.89562e-08
8	158	159	28739268	3.03219e-07
8	159	160	22792043	4.96794e-06
8	160	161	16613757	7.69185e-05
8	161	161.536	8978963	0.000746901
9	0	1	14077182	0.00559879
9	1	2	21135201	0.000578062
9	2	3	26423879	9.52232e-05
9	3	4	34448185	4.04612e-05
9	4	5	33039040	1.56612e-05
9	5	6	29719265	0.00015996
9	6	7	27474874	0.000134039
9	7	8	24454646	3.6214e-06
9	8	9	21627966	4.11704e-08
9	9	10	20869201	2.7577e-08
9	10	11	20751885	5.94607e-07
9	11	12	20297637	1.72565e-06
9	12	13	18867553	7.1148e-07
9	13	14	19116243	1.92784e-06
9	14	15	19385736	1.00172e-05
9	15	16	20363240	2.70051e-05
9	16	17	22516721	0.000587313
9	17	18	22974059	0.00202289
9	18	19	24139392	0.00165762
9	19	20	22825474	0.00255215
9	20	21	22619917	0.0036965
9	21	22	22457012	0.00432082
9	22	23	22287949	0.00446693
9	23	24	20319756	0.00441216
9	24	25	20879725	0.0132845
9	25	26	20866529	0.00738375
9	26	27	22926186	0.000509225
9	27	28	25551792	0.000382454
9	28	29	25618986	0.000224894
9	29	30	25514203	0.000643735
9	30	31	23578611	0.00397854
9	31	32	23760350	0.000346872
9	32	33	22104474	7.10805e-06
9	33	34	21935379	1.20902e-07
9	34	35	23234561	1.00794e-07
9	35	36	23222751	7.88964e-06
9	36	37	22110795	0.000257866
9	37	38	22733417	0.000252519
9	38	39	21243530	0.000273533
9	39	40	21810703	0.00022739
9	40	41	22573557	5.79811e-05
9	41	42	22457135	0.000336772
9	42	43	22265317	0.00447593
9	43	44	20984785	0.00756081
9	44	45	20227482	0.0104665
9	45	46	20048892	0.0474278
9	46	47	21301561	0.125904
9	47	48	22183676	0.073036
9	48	49	22780655	0.0263221
9	49	50	22840361	0.00460848
9	50	51	20615321	0.000528375
9	51	52	19896870	3.54939e-05
9	52	53	18641200	1.18624e-05
9	53	54	18929894	2.07729e-05
9	54	55	20484654	1.93646e-06
9	55	56	22542217	4.45962e-07
9	56	57	23859070	6.14268e-06
9	57	58	24913265	3.12746e-05
9	58	59	27783962	3.31368e-05
9	59	60	36041458	0.000207451
9	60	61	56976805	0.00117953
9	61	62	56715087	0.00170935
9	62	63	55059490	0.0121496
9	63	64	45758289	0.017032
9	64	65	28295083	7.55943e-05
9	65	66	21305689	2.8759e-07
9	66	67	22096605	2.76505e-07
9	67	68	22252413	1.47576e-08
9	68	69	22509904	1.15177e-11
9	69	70	23730694	5.71999e-14
9	70	71	24397176	3.0201e-12
9	71	72	25065671	1.69163e-10
9	72	73	25102017	1.78997e-07
9	73	74	23636664	8.08482e-06
9	74	75	22925749	9.14052e-06
9	75	76	22435607	2.80007e-07
9	76	77	22789604	2.73071e-08
9	77	78	22642472	5.00004e-08
9	78	79	23121543	1.55136e-07
9	79	80	23199899	5.92985e-11
9	80	81	23364313	2.99699e-14
9	81	82	24097648	3.02814e-13
9	82	83	25839433	8.85796e-14
9	83	84	25372987	1.80419e-13
9	84	85	25635319	1.67705e-12
9	85	86	27759508	1.43514e-13
9	86	87	29434913	1.29788e-12
9	87	88	31355483	1.94301e-09
9	88	89	31489521	1.34719e-08
9	89	90	34079154	1.2856e-08
9	90	91	34380547	9.32995e-10
9	91	92	29143372	1.25064e-11
9	92	93	27570588	6.27384e-22
9	93	94	25373458	5.08546e-49
9	94	95	24483532	0
9	95	96	22783936	0
9	96	97	22689241	5.89961e-48
9	97	98	21511976	4.07873e-28
9	98	99	20407669	2.47263e-18
9	99	100	18544081	4.18055e-16
9	100	101	18061033	1.05873e-14
9	101	102	18050704	9.97435e-13
9	102	103	19522276	5.72832e-12
9	103	104	21003868	5.34325e-13
9	104	105	21981036	1.5672e-14
9	105	106	23118286	5.1119e-14
9	106	107	23438614	3.82613e-10
9	107	108	22898442	7.29026e-08
9	108	109	22766485	2.29498e-08
9	109	110	22498299	3.15108e-08
9	110	111	22104667	2.79252e-08
9	111	112	21891883	4.59607e-11
9	112	113	23819877	5.99292e-13
9	113	114	24041266	9.35453e-13
9	114	115	25172351	1.1335e-11
9	115	116	25333462	1.06059e-09
9	116	117	24290209	1.03377e-10
9	117	118	23690835	7.21602e-15
9	118	119	22756751	2.95714e-23
9	119	120	21828951	7.87432e-25
9	120	121	21977178	9.86895e-21
9	121	122	23514430	1.54878e-16
9	122	123	22497629	2.79016e-14
9	123	124	24191223	2.43043e-12
9	124	125	24532173	2.48892e-11
9	125	126	25649334	2.07316e-09
9	126	127	26061529	6.22802e-09
9	127	128	25901971	6.94936e-11
9	128	129	26288691	8.45043e-12
9	129	130	25149212	2.11639e-11
9	130	131	25854317	7.5997e-12
9	131	132	28208848	2.69089e-09
9	132	133	28238563	3.00238e-06
9	133	134	30389499	1.22392e-06
9	134	135	31384204	2.10852e-07
9	135	136	28047398	1.88568e-08
9	136	137	27830672	5.45274e-08
9	137	138	27768525	7.11734e-07
9	138	139	28703952	7.00465e-06
9	139	140	28352260	3.94684e-06
9	140	141	29152493	1.45607e-05
9	141	142	26638159	0.000113796
9	142	143	28060128	4.00832e-06
9	143	144	28863784	1.60701e-05
9	144	145	31821278	0.000329953
9	145	146	43625662	0.00340459
9	146	147	45430688	0.0318806
9	147	148	50132741	0.0157228
9	148	149	50023361	0.00165937
9	149	150	32507630	0.000171883
9	150	151	30769532	7.88604e-05
9	151	152	26232060	0.000299389
9	152	153	27144645	0.000134616
9	153	154	26714423	1.10824e-05
9	154	155	23034410	1.3746e-06
9	155	156	17328739	3.58186e-07
9	156	157	12096915	6.57173e-08
9	157	157.345	6151890	2.80244e-09
10	0	1	13707946	1.60053e-06
10	1	2	26281646	8.19167e-07
10	2	3	32289979	1.1333e-05
10	3	4	39151082	1.78043e-05
10	4	5	40134402	4.52343e-05
10	5	6	39545190	0.000268856
10	6	7	38080372	0.000444342
10	7	8	41975934	0.000137859
10	8	9	37235051	9.7874e-06
10	9	10	32621690	2.7528e-05
10	10	11	30810721	9.6931e-05
10	11	12	29283006	0.000696611
10	12	13	26797723	0.00201722
10	13	14	28829106	0.00190821
10	14	15	30007137	0.00213243
10	15	16	32123025	0.0131449
10	16	17	30919804	0.0365193
10	17	18	30448697	0.0166456
10	18	19	30436995	0.00174933
10	19	20	30719789	0.000142088
10	20	21	29041079	0.000143446
10	21	22	30349379	0.000950271
10	22	23	28777697	0.029721
10	23	24	27060260	0.0621082
10	24	25	27267843	0.0192405
10	25	26	23857206	0.00529554
10	26	27	23846868	0.00161719
10	27	28	23563673	0.000656448
10	28	29	23291916	0.000372375
10	29	30	22416551	9.54487e-06
10	30	31	24462562	2.47159e-08
10	31	32	24272474	3.66563e-07
10	32	33	25128584	9.46207e-05
10	33	34	26374694	0.00216594
10	34	35	23873803	0.00181333
10	35	36	24849619	0.000112077
10	36	37	24429495	4.94336e-05
10	37	38	23287190	0.000198333
10	38	39	22323419	0.00109156
10	39	40	20255070	0.000227527
10	40	41	18269132	4.96005e-06
10	41	42	18064443	8.46766e-08
10	42	43	18192270	4.39358e-07
10	43	44	18888929	1.71882e-05
10	44	45	19708838	0.000150782
10	45	46	20438147	0.000641167
10	46	47	20991585	0.00407806
10	47	48	21099704	0.0118449
10	48	49	21360242	0.00470142
10	49	50	21762410	0.000978991
10	50	51	23638460	0.000360348
10	51	52	24745571	0.0003378
10	52	53	25211092	7.263e-05
10	53	54	26539624	3.13813e-05
10	54	55	26257940	8.73708e-05
10	55	56	25812629	3.04963e-05
10	56	57	25603418	6.1754e-06
10	57	58	23869111	4.85797e-05
10	58	59	22178803	0.000395639
10	59	60	21274367	1.1528e-05
10	60	61	18646577	6.09337e-08
10	61	62	16968381	2.59868e-08
10	62	63	16199482	1.0614e-06
10	63	64	12479257	9.19041e-05
10	64	65	9377704	0.000110886
10	65	66	12474185	3.88093e-05
10	66	67	14343137	9.72828e-05
10	67	68	16968775	0.000348014
10	68	69	19947459	0.000173419
10	69	70	21711481	4.072e-05
10	70	71	20782625	1.85589e-05
10	71	72	20970671	5.45605e-05
10	72	73	21186236	4.16874e-05
10	73	74	21813676	1.1515e-06
10	74	75	23241903	8.49487e-08
10	75	76	22699732	1.96092e-08
10	76	77	21509055	7.90114e-08
10	77	78	21282650	2.85913e-07
10	78	79	21359801	9.19518e-09
10	79	80	21624723	1.27875e-12
10	80	81	25007610	9.56396e-15
10	81	82	25610097	3.1587e-11
10	82	83	28145989	3.45126e-07
10	83	84	30172908	3.01953e-05
10	84	85	29855974	0.000427659
10	85	86	29208767	0.000630945
10	86	87	27021972	0.000128259
10	87	88	25586585	1.19431e-05
10	88	89	24456834	2.4178e-06
10	89	90	25050482	6.03623e-09
10	90	91	25099234	3.00673e-13
10	91	92	26064853	8.29812e-14
10	92	93	27083043	1.18198e-13
10	93	94	26350501	3.28004e-15
10	94	95	25330485	1.28699e-18
10	95	96	24325056	1.60177e-17
10	96	97	24698693	5.75395e-11
10	97	98	24360972	7.95705e-06
10	98	99	23307977	0.000273405
10	99	100	23079564	0.00019459
10	100	101	23442281	4.4291e-05
10	101	102	23662294	1.70213e-05
10	102	103	23456202	2.66617e-05
10	103	104	23091451	4.12527e-05
10	104	105	22836211	7.95005e-05
10	105	106	22381751	7.4521e-06
10	106	107	22451539	1.05226e-08
10	107	108	22943671	1.81948e-10
10	108	109	23177416	5.91768e-10
10	109	110	23913381	4.64696e-08
10	110	111	24048052	5.97829e-07
10	111	112	24895331	3.29364e-07
10	112	113	24162329	4.97368e-07
10	113	114	24038165	7.95327e-07
10	114	115	23951519	1.66648e-07
10	115	116	23746679	1.00184e-09
10	116	117	22727297	6.4866e-12
10	117	118	22748299	2.79942e-12
10	118	119	21562468	2.8159e-12
10	119	120	21184517	4.82758e-12
10	120	121	20801266	4.39012e-08
10	121	122	21201383	0.000530288
10	122	123	23320729	0.00366379
10	123	124	23632590	0.000287767
10	124	125	25703709	1.29372e-05
10	125	126	26647894	2.13026e-06
10	126	127	26927401	8.34317e-07
10	127	128	26741919	4.04477e-07
10	128	129	25723900	1.23697e-06
10	129	130	26384299	0.000197191
10	130	131	26428383	0.000305598
10	131	132	27392109	1.70576e-05
10	132	133	27117294	2.8056e-06
10	133	134	24281271	1.05207e-05
10	134	135	25254236	5.81239e-06
10	135	136	25467318	2.10369e-08
10	136	137	25533766	1.18675e-10
10	137	138	26507733	4.05795e-11
10	138	139	27642896	2.08087e-09
10	139	140	24889137	2.50106e-07
10	140	141	24796445	7.85374e-07
10	141	142	24589265	2.29571e-07
10	142	143	24780487	4.37702e-06
10	143	144	26364695	1.27469e-05
10	144	145	26791960	6.22321e-06
10	145	146	29629854	2.69689e-06
10	146	147	31789809	5.21479e-07
10	147	148	30633570	2.15117e-06
10	148	149	29469604	8.60202e-07
10	149	150	28828752	2.86867e-07
10	150	151	24160588	3.13186e-07
10	151	152	24218540	1.51105e-06
10	152	153	24071028	3.44524e-05
10	153	154	26386119	0.000343933
10	154	155	28885483	0.00131461
10	155	156	31099074	0.00119906
10	156	157	32941715	0.000120397
10	157	158	37399197	9.34841e-05
10	158	159	30967044	4.78873e-06
10	159	160	37884820	4.36938e-07
10	160	161	35720067	2.51924e-05
10	161	162	45432413	6.76884e-06
10	162	163	43825417	1.00922e-07
10	163	164	34386131	4.90527e-06
10	164	165	35133156	5.25974e-05
10	165	166	31608372	0.000617038
10	166	167	26184455	0.000420261
10	167	168	21562813	0.000273563
10	168	169	14898837	0.000234141
10	169	169.28	8995572	8.48362e-05
11	0	1	12153191	6.27097e-13
11	1	2	17923641	5.38572e-15
[truncated: 1,405 more rows]
