# Supplementary material for: FiMAP: A fast identity-by-descent mapping test for biobank-scale cohorts
Source: PLoS Genet. 2023 Dec 1;19(12):e1011057. doi: 10.1371/journal.pgen.1011057 (PMC10718418; doi:10.1371/journal.pgen.1011057)
Supplement: S4 Table — Start and end positions in centimorgan (cM) are shown, along with the number of non-zero off-diagonal elements in each N × N local IBD matrix and finite-sample p values (N = 407,323). (XLSX) [file pgen.1011057.s009.xlsx]

## Sheet: S4 Table
S4 Table. FiMAP analysis results for sitting height in the UK Biobank. Start and end positions in centimorgan (cM) are shown, along with the number of non-zero off-diagonal elements in each N × N local IBD matrix and finite-sample p values (N = 407,323).
chr	start	end	n.nonzero	p.value
1	0	1	11463860	0.00101881
1	1	2	16717364	0.00164434
1	2	3	24161540	0.0094182
1	3	4	29679638	0.0143697
1	4	5	29691373	0.00478405
1	5	6	29524925	0.00076003
1	6	7	27453929	0.00134121
1	7	8	25534296	0.00589602
1	8	9	24826082	0.00197063
1	9	10	24650899	0.000402657
1	10	11	25402097	0.000432792
1	11	12	25286951	0.00122028
1	12	13	25222858	0.00270526
1	13	14	27073799	0.0044653
1	14	15	26136737	0.00275942
1	15	16	25090587	0.00213404
1	16	17	26453643	0.000253799
1	17	18	26363783	1.01486e-05
1	18	19	26509996	1.6177e-06
1	19	20	27891081	1.6948e-07
1	20	21	26123079	1.41178e-07
1	21	22	26527263	3.36636e-06
1	22	23	26974304	0.00048109
1	23	24	24200863	0.005139
1	24	25	24760015	0.00762606
1	25	26	22968566	0.0033205
1	26	27	22840735	0.00013997
1	27	28	24454812	9.94091e-05
1	28	29	26819961	0.0030141
1	29	30	26006431	0.00368164
1	30	31	26147221	0.000118681
1	31	32	24862756	1.34907e-05
1	32	33	24190853	4.08614e-05
1	33	34	24636523	2.95712e-05
1	34	35	24855207	5.42672e-05
1	35	36	26704502	0.000710683
1	36	37	23938110	0.00020831
1	37	38	23714067	1.28896e-05
1	38	39	25021731	5.07555e-06
1	39	40	25027357	5.28646e-05
1	40	41	23901140	2.11784e-05
1	41	42	24590025	4.0044e-08
1	42	43	24954458	4.06961e-09
1	43	44	25507083	4.93916e-09
1	44	45	25438441	2.40411e-09
1	45	46	25353335	3.65475e-10
1	46	47	24837212	1.4601e-09
1	47	48	23619293	2.57988e-08
1	48	49	22387537	1.69265e-07
1	49	50	21600083	3.39463e-06
1	50	51	23487088	9.37769e-05
1	51	52	25072996	0.000123066
1	52	53	25873945	5.96217e-05
1	53	54	27693253	0.000166926
1	54	55	27043511	0.00182425
1	55	56	26383413	0.000883918
1	56	57	26416092	3.43778e-05
1	57	58	24426984	8.82808e-06
1	58	59	23398934	2.33942e-05
1	59	60	24607849	1.20736e-05
1	60	61	25347674	1.50187e-05
1	61	62	25877200	0.000292295
1	62	63	27682616	0.00365519
1	63	64	27977821	0.00476899
1	64	65	27851507	0.000240406
1	65	66	27165624	1.83197e-07
1	66	67	26119171	1.69135e-09
1	67	68	25783212	1.0224e-08
1	68	69	25916843	1.30423e-07
1	69	70	25379479	4.92663e-08
1	70	71	24976061	6.36178e-08
1	71	72	23775471	1.06797e-08
1	72	73	23157759	1.44815e-11
1	73	74	24034422	2.66098e-13
1	74	75	24722189	2.3742e-14
1	75	76	25306728	6.97968e-12
1	76	77	26447717	2.667e-08
1	77	78	25603096	2.24532e-06
1	78	79	24691673	8.70491e-07
1	79	80	23930516	1.61314e-07
1	80	81	25216783	2.38573e-05
1	81	82	25101251	0.00453844
1	82	83	25217205	0.0370477
1	83	84	25580902	0.0976339
1	84	85	24669762	0.0589541
1	85	86	24147085	0.00775288
1	86	87	23800223	0.00101883
1	87	88	23809678	0.000795537
1	88	89	24651318	0.00313835
1	89	90	25051279	0.0273786
1	90	91	24707135	0.0718542
1	91	92	23896568	0.0186145
1	92	93	23472985	0.00534039
1	93	94	23245100	0.00286679
1	94	95	23333690	0.000316024
1	95	96	21963382	3.02364e-05
1	96	97	21350923	2.41886e-05
1	97	98	21176057	0.000760221
1	98	99	23272539	0.0185772
1	99	100	24119743	0.0318609
1	100	101	25384863	0.0186562
1	101	102	25466611	0.0239191
1	102	103	23913973	0.0563133
1	103	104	22836405	0.014787
1	104	105	22090434	0.00419843
1	105	106	22260786	0.00397274
1	106	107	22064644	0.000568947
1	107	108	23203755	2.48478e-05
1	108	109	23609877	4.05835e-06
1	109	110	24789400	6.26936e-06
1	110	111	25248621	2.09126e-05
1	111	112	25133283	2.57645e-05
1	112	113	23171556	8.34033e-05
1	113	114	22468530	0.000413968
1	114	115	21317774	0.000402537
1	115	116	20719333	0.000114393
1	116	117	21055966	9.19399e-06
1	117	118	21403236	3.48932e-06
1	118	119	20929345	5.98903e-05
1	119	120	22118849	0.000328726
1	120	121	21147622	8.95176e-05
1	121	122	23200666	9.20013e-06
1	122	123	21312975	4.0288e-05
1	123	124	20835343	0.00110151
1	124	125	20037854	0.0012909
1	125	126	20145556	0.000482586
1	126	127	20008454	0.00023221
1	127	128	21756887	0.000193426
1	128	129	22750549	0.00153801
1	129	130	25164794	0.00328892
1	130	131	27699197	0.00056506
1	131	132	27787210	0.000213557
1	132	133	27298384	5.04239e-05
1	133	134	27716025	4.9759e-06
1	134	135	26018600	5.37874e-06
1	135	136	25556794	0.000152023
1	136	137	26348081	0.00130567
1	137	138	26434665	0.00159551
1	138	139	26513754	0.000538723
1	139	140	24698012	8.23962e-05
1	140	141	22817303	2.28439e-05
1	141	142	27588264	3.60601e-05
1	142	143	25931884	0.000133878
1	143	144	29946546	0.000294491
1	144	145	27760343	0.000119292
1	145	146	23535115	0.00184448
1	146	147	22095470	5.46404e-05
1	147	148	22183234	5.06767e-06
1	148	149	20947551	6.30255e-06
1	149	150	22185770	7.30467e-06
1	150	151	24393526	2.99518e-06
1	151	152	23716557	7.91941e-06
1	152	153	23320757	0.000225814
1	153	154	24969387	0.0003733
1	154	155	23983991	0.000360289
1	155	156	24747681	0.000190791
1	156	157	28426762	0.000292295
1	157	158	26585594	0.0233159
1	158	159	25869284	0.186927
1	159	160	26813178	0.106903
1	160	161	24748950	0.022389
1	161	162	25752328	0.0037297
1	162	163	25990382	0.00751496
1	163	164	26140204	0.144552
1	164	165	26834553	0.487157
1	165	166	25015521	0.376386
1	166	167	25267174	0.194435
1	167	168	24323280	0.147431
1	168	169	25275659	0.152417
1	169	170	23223593	0.198933
1	170	171	21548182	0.124856
1	171	172	19483867	0.00208706
1	172	173	19412233	3.28293e-06
1	173	174	18092045	1.85131e-07
1	174	175	18616112	3.84965e-07
1	175	176	20671145	8.91484e-08
1	176	177	20924032	3.99063e-10
1	177	178	21704477	1.14731e-10
1	178	179	21902732	1.52065e-09
1	179	180	22026788	7.29123e-09
1	180	181	21288739	1.5106e-07
1	181	182	21683999	1.19395e-05
1	182	183	21569804	2.08844e-05
1	183	184	20167921	1.79825e-06
1	184	185	18750076	3.86365e-06
1	185	186	17157710	0.000720968
1	186	187	16049981	0.00893568
1	187	188	15990255	0.00203511
1	188	189	15447505	0.00296734
1	189	190	16277018	0.0825668
1	190	191	17097936	0.159537
1	191	192	17882933	0.0185963
1	192	193	19292047	0.005654
1	193	194	21325553	0.00514745
1	194	195	24496090	0.000692811
1	195	196	26625395	2.01914e-05
1	196	197	28823892	2.04605e-06
1	197	198	28814851	1.87815e-05
1	198	199	29582950	0.00157681
1	199	200	29730472	0.00951276
1	200	201	29852254	0.0167234
1	201	202	34980317	0.0169703
1	202	203	35300414	0.0123322
1	203	204	39017231	0.00450265
1	204	205	36753729	0.00099541
1	205	206	29483218	0.00133609
1	206	207	28621083	0.000415245
1	207	208	26816461	8.5041e-05
1	208	209	26504559	2.45779e-05
1	209	210	27012026	2.45762e-05
1	210	211	26870352	5.66947e-05
1	211	212	26358563	2.01108e-05
1	212	213	25166498	4.09232e-06
1	213	214	23687892	2.80235e-08
1	214	215	23055183	1.1412e-09
1	215	216	23535117	4.19554e-08
1	216	217	24936792	5.41357e-07
1	217	218	24813292	9.93245e-07
1	218	219	24300307	8.65578e-07
1	219	220	23907198	1.36146e-07
1	220	221	24604503	3.20504e-07
1	221	222	24256050	1.44434e-06
1	222	223	23647847	2.1268e-06
1	223	224	24636639	8.89681e-06
1	224	225	24568003	7.12219e-07
1	225	226	22954864	5.25855e-08
1	226	227	21931657	2.04483e-08
1	227	228	21291303	5.47309e-08
1	228	229	21875712	2.55449e-07
1	229	230	22398863	2.75377e-07
1	230	231	22428249	7.88643e-06
1	231	232	24297643	0.000158305
1	232	233	24123881	0.00163997
1	233	234	24442692	0.00141377
1	234	235	26174192	0.00124947
1	235	236	27608390	0.00443348
1	236	237	28407895	0.0242932
1	237	238	29225898	0.0464324
1	238	239	28386481	0.0252397
1	239	240	27196400	0.00895482
1	240	241	27526455	0.000943902
1	241	242	29168312	0.000122467
1	242	243	28301628	3.57799e-05
1	243	244	26859070	0.000195988
1	244	245	27189070	0.00177105
1	245	246	23837135	0.00342084
1	246	247	23152281	0.00151077
1	247	248	23978578	0.0016805
1	248	249	25142111	0.0581869
1	249	250	24789964	0.310108
1	250	251	27592413	0.285985
1	251	252	26820128	0.030881
1	252	253	26759855	0.000636131
1	253	254	25866329	0.000116805
1	254	255	24803443	0.000449565
1	255	256	25023915	0.0175209
1	256	257	25125675	0.0356437
1	257	258	25779453	0.00263033
1	258	259	28841809	0.00147099
1	259	260	28935505	0.031806
1	260	261	31274713	0.101162
1	261	262	33388302	0.0539887
1	262	263	36783575	0.0506488
1	263	264	34912756	0.064556
1	264	265	31014201	0.0247362
1	265	266	23833638	0.000793908
1	266	267	16926245	0.000103917
1	267	267.773	11353183	0.000584059
2	0	1	12027035	0.0774579
2	1	2	17270804	0.0480592
2	2	3	21905787	0.0324551
2	3	4	25852128	0.0091748
2	4	5	26245335	0.00263284
2	5	6	26086739	0.00165018
2	6	7	25907855	0.000382702
2	7	8	29165217	0.000890955
2	8	9	27020005	0.0120399
2	9	10	27011555	0.0371608
2	10	11	26092103	0.0479613
2	11	12	24901309	0.0762796
2	12	13	24226458	0.201
2	13	14	27937014	0.236567
2	14	15	27489186	0.149868
2	15	16	37122907	0.0664064
2	16	17	36982299	0.0549592
2	17	18	34826252	0.165629
2	18	19	37864339	0.10281
2	19	20	39360309	0.0150294
2	20	21	28165635	0.000382299
2	21	22	27068857	3.97481e-06
2	22	23	26287758	3.3627e-06
2	23	24	26490958	0.000180792
2	24	25	26503523	0.000415285
2	25	26	26865884	4.25031e-05
2	26	27	25943245	8.07927e-06
2	27	28	26145049	4.36324e-05
2	28	29	25970263	0.000649745
2	29	30	27562387	0.0103962
2	30	31	27724473	0.06948
2	31	32	28889267	0.0658706
2	32	33	30296298	0.0365076
2	33	34	28559988	0.0361407
2	34	35	29265182	0.0125683
2	35	36	28800358	0.00192491
2	36	37	23789960	0.000152365
2	37	38	21939357	9.60369e-05
2	38	39	20076514	0.000138666
2	39	40	20332176	8.54926e-05
2	40	41	20779901	5.96511e-06
2	41	42	20932733	7.34456e-10
2	42	43	20532702	4.89271e-15
2	43	44	22398345	2.23293e-18
2	44	45	22680253	1.57762e-16
2	45	46	23090970	1.15514e-13
2	46	47	23044656	2.75507e-12
2	47	48	23522379	1.52887e-10
2	48	49	22508134	2.7639e-10
2	49	50	22660881	3.55799e-10
2	50	51	21960170	8.95379e-10
2	51	52	22880391	2.38824e-08
2	52	53	20713408	1.41939e-07
2	53	54	21767863	6.06792e-07
2	54	55	21287907	4.2398e-06
2	55	56	21829805	2.25624e-05
2	56	57	21371547	0.000116327
2	57	58	20006853	0.000624468
2	58	59	18993561	0.000732607
2	59	60	18409472	0.000115601
2	60	61	18672472	3.08155e-06
2	61	62	19656679	4.21156e-07
2	62	63	20138790	1.62295e-06
2	63	64	21054271	2.37633e-06
2	64	65	20908566	9.98894e-07
2	65	66	21414568	4.12092e-07
2	66	67	22216815	2.17075e-08
2	67	68	21905093	5.8563e-10
2	68	69	21784233	1.00764e-09
2	69	70	20315286	1.4156e-06
2	70	71	19495718	0.00015737
2	71	72	18185077	0.00120573
2	72	73	17219254	0.00731705
2	73	74	17355436	0.0109875
2	74	75	16945823	0.000601528
2	75	76	17635640	1.20798e-05
2	76	77	18749059	7.0164e-06
2	77	78	20396677	4.03655e-06
2	78	79	21806034	6.45415e-07
2	79	80	24164139	1.66248e-06
2	80	81	25385871	1.23483e-05
2	81	82	26234772	2.32956e-06
2	82	83	25745653	2.69456e-08
2	83	84	25896464	6.93275e-10
2	84	85	25736984	2.44515e-08
2	85	86	25036487	2.57743e-05
2	86	87	25011689	0.00010882
2	87	88	24925940	0.000216466
2	88	89	23444576	0.000636404
2	89	90	23680085	0.000136427
2	90	91	23465451	3.63183e-06
2	91	92	23220592	1.0042e-05
2	92	93	23365240	0.000112971
2	93	94	22693073	0.000318046
2	94	95	20950690	0.000538548
2	95	96	20077957	0.00178386
2	96	97	19221639	0.0011932
2	97	98	19364133	0.000942301
2	98	99	20134413	0.00488619
2	99	100	22069060	0.0120455
2	100	101	21228082	0.0149594
2	101	102	22085501	0.0152192
2	102	103	22611405	0.0121116
2	103	104	23338048	0.0144498
2	104	105	23270841	0.00872292
2	105	106	22941929	0.000439964
2	106	107	21427976	6.87338e-05
2	107	108	21983387	1.77721e-05
2	108	109	23062071	1.0903e-05
2	109	110	23996244	1.83078e-06
2	110	111	25117032	1.19329e-07
2	111	112	24750275	2.59062e-06
2	112	113	24825225	0.000141828
2	113	114	24085486	0.00084578
2	114	115	22748082	0.00570793
2	115	116	23231550	0.0417736
2	116	117	23830208	0.0402054
2	117	118	25331499	0.00522177
2	118	119	25237621	4.6852e-05
2	119	120	25947318	1.65546e-06
2	120	121	25997996	5.71187e-06
2	121	122	25091908	2.24706e-05
2	122	123	23288013	0.000284536
2	123	124	24227914	0.00277249
2	124	125	27141052	0.00650913
2	125	126	27367368	0.0166809
2	126	127	29338754	0.0131909
2	127	128	27894801	0.00444199
2	128	129	27624149	0.00458777
2	129	130	26164936	0.00888728
2	130	131	23127337	0.0167425
2	131	132	24058053	0.0117039
2	132	133	24698659	0.00891727
2	133	134	26493424	0.0364072
2	134	135	28147150	0.118398
2	135	136	32530946	0.0849474
2	136	137	35383506	0.111242
2	137	138	44611908	0.272839
2	138	139	63165511	0.447664
2	139	140	137078284	0.604878
2	140	141	159731163	0.524836
2	141	142	179336434	0.291002
2	142	143	185144784	0.12471
2	143	144	103992420	0.0744993
2	144	145	74068593	0.0274867
2	145	146	43615430	0.0255557
2	146	147	26025698	0.0101975
2	147	148	21920582	0.00021333
2	148	149	21851536	4.40664e-05
2	149	150	22006065	0.00107882
2	150	151	22651026	0.0230579
2	151	152	23357589	0.0198134
2	152	153	24169031	0.00360581
2	153	154	22851050	0.000185006
2	154	155	22304131	1.44434e-05
2	155	156	21418544	1.13713e-06
2	156	157	20790796	5.73416e-07
2	157	158	21126201	2.95756e-06
2	158	159	22749845	1.78856e-05
2	159	160	23211116	0.000195212
2	160	161	23068377	0.000543309
2	161	162	23412450	0.00143027
2	162	163	22024630	0.016453
2	163	164	21726104	0.0607575
2	164	165	24068322	0.0116888
2	165	166	24057628	0.000858162
2	166	167	24252845	0.000168873
2	167	168	27263539	8.93759e-05
2	168	169	24281597	0.00174003
2	169	170	23991623	0.0186085
2	170	171	24014738	0.0159721
2	171	172	23360881	0.0026158
2	172	173	24587958	0.000378162
2	173	174	24983377	9.99755e-05
2	174	175	24976020	8.60619e-05
2	175	176	23746390	0.00018536
2	176	177	22293768	0.00017225
2	177	178	19979062	3.89908e-05
2	178	179	19020031	7.9736e-07
2	179	180	18034210	1.72877e-08
2	180	181	17506691	7.40991e-08
2	181	182	17409190	9.24567e-06
2	182	183	17943065	2.26357e-05
2	183	184	18366613	1.412e-07
2	184	185	19998392	7.33767e-09
2	185	186	21811399	7.73388e-07
2	186	187	22906179	9.14847e-05
2	187	188	22517796	0.000440541
2	188	189	23185918	0.00146896
2	189	190	23409868	0.00408819
2	190	191	24251720	0.00454827
2	191	192	26297827	0.00035851
2	192	193	24690661	1.18013e-05
2	193	194	24029443	3.23669e-06
2	194	195	23471875	1.67667e-05
2	195	196	22859150	0.000126895
2	196	197	22216113	0.000162583
2	197	198	20479771	0.00324617
2	198	199	20170495	0.0638189
2	199	200	19302368	0.0866341
2	200	201	19240514	0.0817117
2	201	202	19089406	0.0887903
2	202	203	19756311	0.0316107
2	203	204	20552440	0.00687389
2	204	205	22204878	0.000484534
2	205	206	23901279	5.35546e-06
2	206	207	26087627	2.13574e-09
2	207	208	26067154	1.39863e-13
2	208	209	25811406	2.53029e-16
2	209	210	26257156	1.56213e-19
2	210	211	26101931	4.91085e-18
2	211	212	26326690	1.78492e-12
2	212	213	25558598	2.94308e-07
2	213	214	24132814	0.000349462
2	214	215	25002033	0.000435284
2	215	216	24137331	5.22487e-05
2	216	217	23069317	3.02074e-05
2	217	218	22492169	3.57231e-05
2	218	219	22709732	0.000191564
2	219	220	22056912	0.00273167
2	220	221	22711492	0.0104615
2	221	222	22921611	0.0050394
2	222	223	23027691	0.00200576
2	223	224	23732873	0.00266834
2	224	225	23035502	0.0224472
2	225	226	23181181	0.129408
2	226	227	22018128	0.0659493
2	227	228	22488660	0.0028663
2	228	229	23909382	1.11294e-05
2	229	230	25552770	7.58347e-07
2	230	231	26849367	4.43327e-06
2	231	232	28161206	0.000105218
2	232	233	26741629	0.00189462
2	233	234	26800769	0.0204254
2	234	235	27636887	0.0886192
2	235	236	31014859	0.160318
2	236	237	31300369	0.107997
2	237	238	30273812	0.053757
2	238	239	28834396	0.0555141
2	239	240	26761760	0.0514738
2	240	241	25877249	0.00181069
2	241	242	25322047	9.52271e-05
2	242	243	26534582	0.000214347
2	243	244	25974187	0.000372274
2	244	245	25138209	0.000538802
2	245	246	26521781	0.000549636
2	246	247	27171503	0.000774889
2	247	248	27738959	0.00041158
2	248	249	27327589	9.67191e-05
2	249	250	21636851	2.60777e-05
2	250	251	15347785	1.20516e-05
2	251	251.727	9519536	1.0379e-05
3	0	1	10199593	0.0314733
3	1	2	14683820	0.0627959
3	2	3	19198854	0.172353
3	3	4	23698041	0.134689
3	4	5	24298491	0.00884828
3	5	6	26290588	0.000656427
3	6	7	37607661	0.00208758
3	7	8	39100034	0.0131577
3	8	9	40991102	0.0320504
3	9	10	41856017	0.0700327
3	10	11	31101717	0.0886677
3	11	12	24657922	0.00300616
3	12	13	22587344	0.00028854
3	13	14	22825195	0.0016376
3	14	15	23463841	0.00935248
3	15	16	25895351	0.0286966
3	16	17	25735900	0.0129109
3	17	18	25670742	0.00424172
3	18	19	26059090	0.0180432
3	19	20	24845182	0.0848766
3	20	21	23513385	0.222966
3	21	22	22414422	0.394052
3	22	23	23385211	0.0925986
3	23	24	23341222	0.00594274
3	24	25	24783150	0.00375433
3	25	26	24678688	0.00344418
3	26	27	24629749	0.002415
3	27	28	24381423	0.00063212
3	28	29	23273387	0.000134999
3	29	30	21819516	7.65037e-05
3	30	31	20334295	5.6566e-06
3	31	32	20465772	7.50472e-07
3	32	33	21962343	3.03279e-06
3	33	34	22672263	0.000198129
3	34	35	22646674	0.00249799
3	35	36	21905781	0.00120334
3	36	37	21118232	0.00048602
3	37	38	21065484	0.000866832
3	38	39	20692870	0.000737841
3	39	40	21325242	0.000867616
3	40	41	21877855	0.00154079
3	41	42	21668323	0.00255386
3	42	43	22514401	0.00477963
3	43	44	21881550	0.0091703
3	44	45	21633417	0.0135395
3	45	46	21479107	0.00317121
3	46	47	22652433	0.000122122
3	47	48	22837702	7.79943e-05
3	48	49	22606580	0.000422647
3	49	50	22652101	0.00181693
3	50	51	22450320	0.00254161
3	51	52	28733910	0.00594526
3	52	53	28863743	0.0184566
3	53	54	35234381	0.00644128
3	54	55	36177445	0.00228027
3	55	56	27553618	0.000204177
3	56	57	27545506	1.20006e-06
3	57	58	23189896	5.99354e-07
3	58	59	23713336	5.80902e-07
3	59	60	23335356	9.55955e-08
3	60	61	23031306	2.30489e-07
3	61	62	23183727	9.83456e-06
3	62	63	22520814	1.5024e-05
3	63	64	23169083	3.54252e-06
3	64	65	22870114	2.62753e-07
3	65	66	21752947	1.0951e-08
3	66	67	20870887	1.26365e-08
3	67	68	20872722	4.6689e-07
3	68	69	21014164	6.84265e-08
3	69	70	23916268	3.57473e-09
3	70	71	25629245	1.87643e-09
3	71	72	26343946	8.19585e-09
3	72	73	25763294	6.11977e-09
3	73	74	25594144	3.27252e-08
3	74	75	25067055	2.50004e-05
3	75	76	26136550	0.00110725
3	76	77	25845192	0.00136933
3	77	78	26635937	0.00137434
3	78	79	24871608	0.0168841
3	79	80	25050121	0.106001
3	80	81	24353136	0.079828
3	81	82	24797959	0.0340157
3	82	83	24409869	0.0171915
3	83	84	24418489	0.00908104
3	84	85	24990516	0.00386735
3	85	86	24249203	0.00480419
3	86	87	24138238	0.0175376
3	87	88	22230859	0.0322475
3	88	89	21544716	0.0138254
3	89	90	20938112	0.00364559
3	90	91	20487792	0.00512283
3	91	92	20639840	0.00931552
3	92	93	21550492	0.00127702
3	93	94	22949267	0.000132347
3	94	95	24204624	0.000114015
3	95	96	24899635	6.31017e-05
3	96	97	25907712	0.00044734
3	97	98	26061479	0.00190114
3	98	99	27238441	0.00670027
3	99	100	25909090	0.0696858
3	100	101	24918707	0.363646
3	101	102	23441358	0.685177
3	102	103	21738835	0.613268
3	103	104	20222623	0.248748
3	104	105	18603974	0.0187117
3	105	106	16839953	0.00499423
3	106	107	15812608	0.0156552
3	107	108	16506916	0.0379283
3	108	109	17258652	0.016626
3	109	110	19531386	0.0043009
3	110	111	21140041	0.00222136
3	111	112	22477073	0.0011527
3	112	113	22133966	0.000583074
3	113	114	22045174	0.000611745
3	114	115	22350477	0.000421159
3	115	116	21688415	0.00103
3	116	117	22106915	0.00159739
3	117	118	22297502	0.00217091
3	118	119	22205059	0.00718511
3	119	120	22935637	0.0226513
3	120	121	23586300	0.0412479
3	121	122	23255055	0.00498461
3	122	123	22477625	0.000179795
3	123	124	23334738	0.000132108
3	124	125	22230162	0.000971665
3	125	126	22154054	0.0121148
3	126	127	24016295	0.0179368
3	127	128	27797315	0.0100871
3	128	129	29989311	0.0154546
3	129	130	29963297	0.0294005
3	130	131	30009810	0.0262298
3	131	132	28113766	0.00904355
3	132	133	27049098	0.000445326
3	133	134	28020915	8.57302e-06
3	134	135	25563298	1.79203e-07
3	135	136	24843931	3.20158e-08
3	136	137	23745042	2.49535e-07
3	137	138	23646977	1.42156e-05
3	138	139	24638713	1.14554e-05
3	139	140	25107189	6.11463e-06
3	140	141	23502201	1.08558e-05
3	141	142	23507264	1.80411e-05
3	142	143	23083021	1.99711e-06
3	143	144	23798925	1.93957e-09
3	144	145	24664727	1.3459e-12
3	145	146	25189883	1.77965e-14
3	146	147	25297560	1.80116e-11
3	147	148	23864022	4.12895e-07
3	148	149	23524807	0.000143053
3	149	150	24633654	0.000652408
3	150	151	25482279	0.000326797
3	151	152	28451533	7.30291e-05
3	152	153	28236875	4.96321e-05
3	153	154	29199596	0.00137127
3	154	155	27633165	0.00413216
3	155	156	27316113	0.00873267
3	156	157	23577306	0.00476699
3	157	158	23926622	0.000287349
3	158	159	21710915	0.000249009
3	159	160	21318882	0.00125814
3	160	161	20974741	0.00628012
3	161	162	20610316	0.019153
3	162	163	19489462	0.0128648
3	163	164	18315708	0.0014993
3	164	165	18197828	0.00029017
3	165	166	17805513	0.000542176
3	166	167	18756322	0.000254295
3	167	168	19770533	0.000103948
3	168	169	21414860	4.38791e-05
3	169	170	23076273	1.95346e-06
3	170	171	23838673	4.8626e-09
3	171	172	24654864	1.39226e-11
3	172	173	24599024	1.00305e-09
3	173	174	24862948	1.09743e-06
3	174	175	24856183	0.000159525
3	175	176	27320014	0.00208506
3	176	177	25896911	0.00142259
3	177	178	25000766	0.000339338
3	178	179	24517694	0.000246183
3	179	180	21646874	0.000256686
3	180	181	22003644	8.50624e-05
3	181	182	21612767	2.45795e-05
3	182	183	22361463	4.4106e-05
3	183	184	23777252	0.00019177
3	184	185	24559299	0.000208902
3	185	186	27866174	6.50764e-05
3	186	187	29229235	1.0069e-05
3	187	188	29135576	2.58006e-07
3	188	189	30689070	2.98991e-09
3	189	190	29710685	6.34354e-10
3	190	191	30728369	2.11556e-10
3	191	192	29967875	7.89117e-09
3	192	193	26081705	9.00032e-07
3	193	194	26343053	1.01247e-05
3	194	195	26498737	1.96025e-05
3	195	196	27736480	1.21365e-05
3	196	197	29251991	0.00012434
3	197	198	31595595	0.00238912
3	198	199	30977752	0.00873114
3	199	200	29355883	0.00743424
3	200	201	28286077	0.00951217
3	201	202	26800584	0.0165209
3	202	203	25863266	0.00302625
3	203	204	24765556	0.000793447
3	204	205	24171965	0.00602574
3	205	206	24152914	0.0445916
3	206	207	24613561	0.0502467
3	207	208	25068925	0.011138
3	208	209	25264797	0.0104162
3	209	210	25360135	0.0280415
3	210	211	27416080	0.0493472
3	211	212	28912857	0.0133342
3	212	213	32095569	0.000777282
3	213	214	30956504	0.000129014
3	214	215	28764982	0.000211499
3	215	216	23865733	0.00021213
3	216	217	17151331	2.42486e-06
3	217	218	11665029	6.76893e-08
3	218	218.309	7008054	2.34646e-07
4	0	1	12200227	0.000201109
4	1	2	19111327	2.20704e-05
4	2	3	24635211	1.11345e-05
4	3	4	31386231	0.0004204
4	4	5	31621568	0.0203758
4	5	6	27588829	0.105785
4	6	7	28249473	0.13627
4	7	8	25933951	0.0590526
4	8	9	28654498	0.0195573
4	9	10	28347636	0.0150832
4	10	11	30987200	0.0263503
4	11	12	31500142	0.0470577
4	12	13	33418594	0.062849
4	13	14	33891908	0.0164357
4	14	15	30908127	0.00852203
4	15	16	27556877	0.0168243
4	16	17	24766597	0.0163958
4	17	18	24871662	0.00921956
4	18	19	24788670	0.00468822
4	19	20	33488188	0.000573254
4	20	21	37556480	9.41638e-05
4	21	22	37222302	0.000705094
4	22	23	39411185	7.63541e-06
4	23	24	40382551	5.35468e-08
4	24	25	24100885	5.84951e-09
4	25	26	23438776	1.4295e-08
4	26	27	18949223	4.62005e-06
4	27	28	19796146	0.000183729
4	28	29	20131210	0.000749486
4	29	30	21711147	0.000379463
4	30	31	22546592	3.53442e-05
4	31	32	22709955	9.99302e-07
4	32	33	21748070	1.22889e-07
4	33	34	19886087	2.44778e-07
4	34	35	19581721	1.01914e-05
4	35	36	19821195	0.00311926
4	36	37	19739153	0.0747379
4	37	38	22210308	0.127668
4	38	39	22733329	0.0862426
4	39	40	24781115	0.0490509
4	40	41	25065971	0.0238291
4	41	42	25266887	0.0063613
4	42	43	25204127	0.00159078
4	43	44	23243325	0.000350045
4	44	45	22955520	0.00120314
4	45	46	22171117	0.0165698
4	46	47	21065714	0.0398047
4	47	48	19435364	0.0192404
4	48	49	19551562	0.00202466
4	49	50	20769406	0.00016274
4	50	51	20358689	0.000284876
4	51	52	21216784	0.00171128
4	52	53	21533249	0.00395082
4	53	54	23565072	0.00787897
4	54	55	28188966	0.0220861
4	55	56	31617762	0.0683929
4	56	57	35878416	0.0136483
4	57	58	38988571	0.00154328
4	58	59	32510267	0.00942273
4	59	60	31613190	0.0428394
4	60	61	28779459	0.0571525
4	61	62	26207597	0.0501413
4	62	63	24746987	0.0291693
4	63	64	21317648	0.0294826
4	64	65	20365283	0.0116042
4	65	66	21621945	0.00353021
4	66	67	22553402	0.00577798
4	67	68	24207450	0.00265476
4	68	69	25539976	0.000275849
4	69	70	24372207	0.000868857
4	70	71	23578881	0.00777139
4	71	72	21264818	0.00554718
4	72	73	21156625	0.0109492
4	73	74	19655775	0.0791931
4	74	75	18957400	0.0450674
4	75	76	19520139	0.00334153
4	76	77	19615431	0.000561769
4	77	78	19638360	5.31067e-05
4	78	79	20743176	6.39487e-06
4	79	80	21543496	1.51082e-05
4	80	81	22798426	0.000282967
4	81	82	23209810	0.00134784
4	82	83	24466511	0.0147235
4	83	84	24464082	0.0773781
4	84	85	25920233	0.0265233
4	85	86	24796754	0.000598496
4	86	87	23416194	7.46986e-06
4	87	88	25049840	1.04573e-06
4	88	89	25436511	2.73577e-08
4	89	90	25116839	1.80399e-08
4	90	91	25618593	2.65498e-07
4	91	92	26427717	4.12036e-06
4	92	93	24997194	0.000245341
4	93	94	25600144	0.000299748
4	94	95	26119871	2.46736e-05
4	95	96	24636049	2.91521e-07
4	96	97	23076096	5.68405e-08
4	97	98	22841236	1.65376e-05
4	98	99	19525705	0.00422324
4	99	100	19509618	0.0143303
4	100	101	19077885	0.00562069
4	101	102	20098110	0.00676488
4	102	103	20580641	0.00991763
4	103	104	20933128	0.0179403
4	104	105	20062448	0.00991432
4	105	106	19854926	0.00233907
4	106	107	19554537	0.00173667
4	107	108	20003125	0.00137375
4	108	109	20519424	5.0769e-06
4	109	110	20800178	3.37363e-09
4	110	111	22460390	9.64538e-08
4	111	112	23755687	6.32943e-06
4	112	113	25124380	2.04994e-05
4	113	114	24745923	1.89586e-05
4	114	115	22642958	4.25096e-06
4	115	116	21885325	9.0679e-07
4	116	117	21438282	3.0494e-05
4	117	118	21123676	0.00261302
4	118	119	20634179	0.032443
4	119	120	20289945	0.0270465
4	120	121	19899828	0.00128735
4	121	122	20177800	3.25907e-06
4	122	123	21061330	1.80131e-09
4	123	124	21063160	2.74067e-08
4	124	125	21367226	1.20813e-05
4	125	126	21641426	0.000463047
4	126	127	21225176	0.00263898
4	127	128	21189972	0.0128623
4	128	129	21641190	0.0313147
4	129	130	22256429	0.0151346
4	130	131	22034385	0.00202799
4	131	132	22848904	0.000300601
4	132	133	23274449	0.000614738
4	133	134	26303337	0.00136792
4	134	135	25018835	0.000867462
4	135	136	24684728	3.51249e-05
4	136	137	25401894	2.35472e-06
4	137	138	24663315	8.66541e-07
4	138	139	23787866	4.10821e-09
4	139	140	23178068	5.53877e-14
4	140	141	22566044	4.50912e-17
4	141	142	22627737	3.54823e-15
4	142	143	22314405	1.4384e-08
4	143	144	21678136	9.13176e-07
4	144	145	22204565	6.5167e-06
4	145	146	23433172	3.94206e-05
4	146	147	24141177	0.000324782
4	147	148	25071634	0.00420222
4	148	149	24815174	0.00759461
4	149	150	24453919	0.00478859
4	150	151	23609764	0.00808551
4	151	152	22712297	0.0103133
4	152	153	22028937	0.0103511
4	153	154	22198486	0.0370403
4	154	155	21628433	0.0944295
4	155	156	21723941	0.050961
4	156	157	21130996	0.00929133
4	157	158	20859110	0.00172804
4	158	159	21402606	0.00273844
4	159	160	20846686	0.00780655
4	160	161	20525828	0.00185005
4	161	162	22525884	0.000945396
4	162	163	21962652	0.0311289
4	163	164	22037823	0.205818
4	164	165	23227168	0.290014
4	165	166	21965819	0.291573
4	166	167	22324730	0.349586
4	167	168	22804200	0.232806
4	168	169	21571461	0.034834
4	169	170	21586614	0.00530154
4	170	171	21338182	0.00506796
4	171	172	22071057	0.00978248
4	172	173	22941834	0.00824734
4	173	174	22650319	0.000895104
4	174	175	22295719	4.6194e-05
4	175	176	21906582	0.00013163
4	176	177	22622703	0.000409208
4	177	178	21279994	0.00305751
4	178	179	21346329	0.108036
4	179	180	22377315	0.399537
4	180	181	22887204	0.460891
4	181	182	23994007	0.31282
4	182	183	25904062	0.0893678
4	183	184	24792522	0.0174821
4	184	185	26203219	0.00684548
4	185	186	27951157	0.0248089
4	186	187	31074768	0.0932
4	187	188	35155328	0.0503346
4	188	189	36609822	0.0344833
4	189	190	38183748	0.0457853
4	190	191	35425141	0.045605
4	191	192	30867219	0.0201696
4	192	193	29878973	0.020225
4	193	194	28431828	0.10561
4	194	195	27991200	0.275707
4	195	196	28766598	0.537058
4	196	197	28067208	0.327852
4	197	198	30281118	0.0774857
4	198	199	31989698	0.0299829
4	199	200	33515272	0.0124681
4	200	201	26183632	0.0203367
4	201	202	20402750	0.0593367
4	202	202.888	14345783	0.159732
5	0	1	11906864	0.00216644
5	1	2	17084337	0.0024635
5	2	3	23550615	0.0148037
5	3	4	30331092	0.0862043
5	4	5	30821925	0.0247082
5	5	6	30240158	0.00105053
5	6	7	33187524	0.000568917
5	7	8	32176941	0.0171429
5	8	9	33715049	0.101576
5	9	10	34364001	0.090482
5	10	11	34297127	0.123333
5	11	12	33313133	0.152335
5	12	13	32358972	0.0361974
5	13	14	30402951	0.0147273
5	14	15	29456209	0.0291197
5	15	16	29278100	0.0267021
5	16	17	26177753	0.0404478
5	17	18	24101319	0.140859
5	18	19	23280927	0.112851
5	19	20	23526147	0.0207319
5	20	21	23992948	0.00175233
5	21	22	23899711	0.000766904
5	22	23	24193840	0.00476054
5	23	24	25168470	0.0858355
5	24	25	26969306	0.400637
5	25	26	25814741	0.408367
5	26	27	26553731	0.224231
5	27	28	24754014	0.0616551
5	28	29	24054103	0.0100629
5	29	30	23476962	0.00818247
5	30	31	22453764	0.00327769
5	31	32	23147569	0.000400625
5	32	33	23342634	0.0012069
5	33	34	24126804	0.00512612
5	34	35	23889016	0.0184506
5	35	36	22912487	0.117265
5	36	37	21880085	0.226817
5	37	38	20870811	0.146414
5	38	39	20179728	0.105542
5	39	40	20081372	0.152978
5	40	41	19867228	0.205004
5	41	42	20006358	0.307245
5	42	43	19387047	0.351197
5	43	44	19028536	0.0655469
5	44	45	19557089	0.00208673
5	45	46	20045012	0.00147678
5	46	47	22298452	0.00427473
5	47	48	24932741	0.0299287
5	48	49	26286832	0.0352073
5	49	50	29445352	0.000444348
5	50	51	29641969	2.32686e-08
5	51	52	30738698	5.92111e-13
5	52	53	30942562	9.36792e-13
5	53	54	30786904	1.10438e-09
5	54	55	28354163	4.62919e-08
5	55	56	28394446	6.15244e-07
5	56	57	28165018	9.12195e-07
5	57	58	27279280	3.08273e-08
5	58	59	27552010	4.8706e-09
5	59	60	25648822	7.48772e-08
5	60	61	21584988	2.70468e-07
5	61	62	18917964	4.13635e-07
5	62	63	18482421	1.12622e-07
5	63	64	18729042	5.58505e-09
5	64	65	19681443	7.08565e-11
5	65	66	21459365	1.09933e-11
5	66	67	21623783	3.41586e-08
5	67	68	22692186	2.03283e-06
5	68	69	22604776	4.1259e-06
5	69	70	22272063	3.67999e-06
5	70	71	22725372	5.87354e-07
5	71	72	22258117	8.94674e-07
5	72	73	22601600	1.03009e-06
5	73	74	24108074	1.13466e-06
5	74	75	24641764	1.88855e-06
5	75	76	25337658	2.25666e-08
5	76	77	26184886	1.22893e-09
5	77	78	28074072	6.71657e-10
5	78	79	28700195	4.24038e-09
5	79	80	28460177	1.51476e-07
5	80	81	30038969	4.28158e-05
5	81	82	29493275	0.00809144
5	82	83	28982313	0.00754625
5	83	84	31539088	0.0036172
5	84	85	27747469	0.0012397
5	85	86	27025402	8.24506e-05
5	86	87	25430420	3.69154e-05
5	87	88	24637220	2.11326e-05
5	88	89	24854382	1.54708e-05
5	89	90	24938825	1.48057e-05
5	90	91	24972004	5.40897e-06
5	91	92	24552025	8.69097e-07
5	92	93	23123177	4.20779e-06
5	93	94	22161307	7.13074e-05
5	94	95	20482022	4.20558e-05
5	95	96	19731154	2.58123e-05
5	96	97	19950338	7.1967e-06
5	97	98	20566035	1.06128e-05
5	98	99	18874587	0.000221954
5	99	100	19513497	9.63089e-05
5	100	101	19847435	2.99871e-07
5	101	102	20625868	2.57174e-08
5	102	103	20456557	8.82321e-07
5	103	104	19992097	5.01563e-05
5	104	105	18325096	0.00050212
5	105	106	17994973	0.00164308
5	106	107	17408901	0.00947616
5	107	108	19332725	0.0110906
5	108	109	20000190	0.00211767
5	109	110	21348855	0.00532303
5	110	111	21115298	0.00807444
5	111	112	21119404	0.000247782
5	112	113	20313951	1.66792e-06
5	113	114	19986933	1.7595e-06
5	114	115	20759808	0.000321757
5	115	116	21322360	0.00991247
5	116	117	22082568	0.0444463
5	117	118	21027219	0.131471
5	118	119	20105114	0.196007
5	119	120	18468804	0.00929368
5	120	121	18209388	1.72629e-07
5	121	122	18050525	4.11898e-13
5	122	123	19073340	8.14673e-13
5	123	124	20574638	2.18812e-08
5	124	125	21260229	1.60696e-05
5	125	126	21804283	1.12654e-06
5	126	127	21481757	7.22466e-10
5	127	128	21447301	3.5902e-10
5	128	129	22308685	7.70679e-09
5	129	130	24849636	1.70647e-08
5	130	131	26825583	7.19055e-08
5	131	132	27763157	2.19437e-07
5	132	133	28367467	1.29128e-08
5	133	134	28935419	3.41668e-10
5	134	135	26846037	2.15614e-08
5	135	136	26540667	4.80241e-06
5	136	137	26290572	7.1463e-05
5	137	138	25113440	5.08778e-05
5	138	139	25246323	0.000111084
5	139	140	23235723	0.0015743
5	140	141	23146450	0.0358829
5	141	142	20537122	0.138745
5	142	143	21028294	0.118956
5	143	144	20417564	0.0826119
5	144	145	21499256	0.0381049
5	145	146	24124864	0.00628486
5	146	147	24963602	0.00330906
5	147	148	25816730	0.00431941
5	148	149	26517320	0.00101761
5	149	150	25609322	0.000285603
5	150	151	24611037	0.000729515
5	151	152	23922183	0.005834
5	152	153	22096900	0.0114024
5	153	154	21047637	0.00440953
5	154	155	20614373	0.00338672
5	155	156	20856483	0.0112323
5	156	157	21593650	0.0405136
5	157	158	23560413	0.109149
5	158	159	24473653	0.0963282
5	159	160	23208158	0.0619911
5	160	161	23926778	0.0836892
5	161	162	22972449	0.0912285
5	162	163	22433865	0.0354101
5	163	164	23336539	0.00397936
5	164	165	23193487	0.00104938
5	165	166	22376912	0.00126278
5	166	167	22252166	0.000718725
5	167	168	21133679	0.000149714
5	168	169	22174951	6.20922e-05
5	169	170	23895950	4.73147e-05
5	170	171	25124569	2.55694e-05
5	171	172	25646850	9.34735e-06
5	172	173	26239095	5.13728e-06
5	173	174	27340851	1.21387e-06
5	174	175	26755208	8.05143e-10
5	175	176	27017842	6.37777e-15
5	176	177	28238630	1.50436e-16
5	177	178	31934887	2.21093e-12
5	178	179	30857605	2.19096e-09
5	179	180	35914149	2.17512e-11
5	180	181	37310266	9.19691e-12
5	181	182	30808615	1.83518e-09
5	182	183	32171362	1.5288e-08
5	183	184	29895301	7.19394e-07
5	184	185	28193878	1.86316e-06
5	185	186	28569024	2.99926e-08
5	186	187	26606590	9.90411e-09
5	187	188	25975966	3.89351e-06
5	188	189	25447064	0.000359199
5	189	190	25204699	0.00259673
5	190	191	24717434	0.00231612
5	191	192	26533570	0.00019328
5	192	193	27608034	0.000336496
5	193	194	28426900	0.00502671
5	194	195	24767432	0.00296948
5	195	196	18033420	0.000263664
5	196	197	12476399	0.000114005
5	197	197.075	6775682	0.000127118
6	0	1	15006590	0.000585095
6	1	2	20123487	0.000527672
6	2	3	24406973	0.000601421
6	3	4	31048720	9.45674e-05
6	4	5	30596541	0.00024615
6	5	6	27089176	0.00224057
6	6	7	27967829	0.00798064
6	7	8	28707232	0.129774
6	8	9	28038306	0.386114
6	9	10	32467511	0.0635473
6	10	11	34842002	0.00319709
6	11	12	29078520	0.000505518
6	12	13	29697729	2.38531e-05
6	13	14	25081543	1.19732e-05
6	14	15	23287554	0.000245182
6	15	16	22783442	0.00214696
6	16	17	22373118	9.77477e-05
6	17	18	21783258	9.97146e-07
6	18	19	22463570	2.53138e-08
6	19	20	23923358	5.23571e-09
6	20	21	25787021	1.42243e-06
6	21	22	26896446	0.000415606
6	22	23	28666956	0.0878099
6	23	24	27092048	0.307997
6	24	25	27454472	0.158537
6	25	26	27749237	0.105658
6	26	27	29311153	0.231102
6	27	28	27598442	0.287052
6	28	29	27177712	0.140748
6	29	30	27321980	0.00957449
6	30	31	28862821	0.00028913
6	31	32	27975298	0.00071635
6	32	33	29732631	0.0076417
6	33	34	29271858	0.0112435
6	34	35	26936054	0.000983262
6	35	36	25784686	6.71635e-05
6	36	37	24576375	0.000523298
6	37	38	25166400	0.000487555
6	38	39	24401504	3.80165e-06
6	39	40	24716700	1.22847e-06
6	40	41	26389088	3.11026e-05
6	41	42	27170832	7.4688e-05
6	42	43	29823866	2.58235e-05
6	43	44	27933775	4.91205e-05
6	44	45	28298733	3.29261e-05
6	45	46	29228186	1.26444e-07
6	46	47	23013272	2.31739e-07
6	47	48	17931403	4.20615e-07
6	48	49	12536888	1.40576e-06
6	49	50	3245494	0.00661778
6	50	51	15770571	2.64096e-13
6	51	52	25545028	3.43537e-16
6	52	53	30940329	9.38571e-17
6	53	54	36550955	2.40238e-19
6	54	55	36300964	4.07755e-14
6	55	56	30395148	9.00365e-10
6	56	57	29667980	2.32027e-07
6	57	58	28236233	2.83188e-06
6	58	59	30253759	9.6342e-07
6	59	60	32248457	3.62182e-05
6	60	61	32597367	0.000167702
6	61	62	33131532	4.54223e-05
6	62	63	30811321	1.20297e-05
6	63	64	30980953	5.66211e-07
6	64	65	28100724	2.92188e-06
6	65	66	25833678	1.58927e-05
6	66	67	26404118	1.29054e-05
6	67	68	25468909	4.9412e-06
6	68	69	24863899	1.15207e-05
6	69	70	22970411	0.000183666
6	70	71	21483772	8.32577e-05
6	71	72	21479510	4.59028e-05
6	72	73	22361826	0.00029109
6	73	74	24692064	0.000202205
6	74	75	24259677	2.50103e-05
6	75	76	22060072	7.16706e-07
6	76	77	19702883	5.59469e-10
6	77	78	18565699	7.40103e-09
6	78	79	16758702	0.000143183
6	79	80	17618128	0.0100688
6	80	81	19864075	0.0167165
6	81	82	20715201	0.0356439
6	82	83	19918114	0.0604404
6	83	84	19350668	0.00181188
6	84	85	17880873	1.52528e-08
6	85	86	17938717	1.96625e-16
6	86	87	16841553	1.64354e-25
6	87	88	17714860	8.3058e-26
6	88	89	17739167	6.16308e-19
6	89	90	19999345	2.3055e-10
6	90	91	22191209	0.000208938
6	91	92	23829522	0.00745594
6	92	93	28527736	0.00133278
6	93	94	30505437	0.00104381
6	94	95	28700253	0.0037177
6	95	96	27215005	0.00378995
6	96	97	22499054	0.00339611
6	97	98	22021458	0.00250846
6	98	99	21368625	0.00329271
6	99	100	20511720	0.00786224
6	100	101	20065118	0.0185464
6	101	102	19144028	0.0444303
6	102	103	19379563	0.0761592
6	103	104	23364020	0.0264475
6	104	105	27223604	0.00104602
6	105	106	31351833	0.000273603
6	106	107	35140628	7.44786e-05
6	107	108	34270797	6.41289e-05
6	108	109	33659010	3.90352e-06
6	109	110	32201394	1.08432e-07
6	110	111	29336036	4.66289e-06
6	111	112	27535862	7.6118e-05
6	112	113	25058070	5.17465e-05
6	113	114	22718753	7.76908e-05
6	114	115	21361940	5.87687e-05
6	115	116	19345614	4.40821e-07
6	116	117	18937901	3.47282e-10
6	117	118	18157065	1.08729e-11
6	118	119	19020348	2.45636e-09
6	119	120	20306673	7.23886e-07
6	120	121	21269425	0.000443301
6	121	122	21774734	0.00387185
6	122	123	20665409	5.77755e-05
6	123	124	20779391	2.2184e-10
6	124	125	20006090	1.79749e-15
6	125	126	20036537	3.20422e-15
6	126	127	20949861	7.53381e-15
6	127	128	21586494	2.69363e-18
6	128	129	22033839	6.61006e-18
6	129	130	23206021	7.3813e-13
6	130	131	24320522	2.2135e-08
6	131	132	24032842	2.94346e-05
6	132	133	23506487	0.00123214
6	133	134	24235582	0.00510844
6	134	135	25286190	0.0164437
6	135	136	25459276	0.0050881
6	136	137	27585655	0.0004102
6	137	138	27440228	7.29586e-06
6	138	139	28033488	3.52171e-09
6	139	140	26156477	4.46026e-12
6	140	141	22265778	3.74506e-14
6	141	142	21646455	1.84839e-14
6	142	143	19814586	3.62922e-12
6	143	144	20335939	1.7899e-08
6	144	145	21915528	4.71858e-06
6	145	146	22983395	1.0025e-06
6	146	147	24918347	1.07224e-07
6	147	148	25817009	1.20947e-07
6	148	149	26191980	2.04481e-06
6	149	150	25768456	7.74898e-06
6	150	151	25585369	5.32102e-07
6	151	152	25500506	1.77703e-08
6	152	153	24416275	4.73413e-09
6	153	154	25793558	2.35584e-09
6	154	155	25408316	2.83822e-09
6	155	156	25602404	6.77818e-08
6	156	157	23776919	1.20555e-05
6	157	158	22867588	0.000252153
6	158	159	22971947	0.00463258
6	159	160	22085916	0.0312903
6	160	161	20619069	0.0182343
6	161	162	20515304	0.00223711
6	162	163	21811477	0.00694845
6	163	164	22472767	0.0489039
6	164	165	22850771	0.0278492
6	165	166	23153963	0.000849021
6	166	167	22555974	0.000155621
6	167	168	22925689	0.00197488
6	168	169	25745959	0.0290403
6	169	170	24111985	0.109152
6	170	171	23777612	0.0698025
6	171	172	23409644	0.00547651
6	172	173	24252981	0.00185323
6	173	174	24542511	0.000640238
6	174	175	24254293	0.000369045
6	175	176	25562405	0.00257658
6	176	177	24971726	0.00564532
6	177	178	24269086	0.00280858
6	178	179	26374189	0.000521545
6	179	180	26644964	0.00180141
6	180	181	30688847	0.0183684
6	181	182	31334437	0.0194883
6	182	183	33395585	0.0100175
6	183	184	30003767	0.00434935
6	184	185	21679634	0.000938094
6	185	186	15527259	0.000323757
6	186	186.021	8921334	4.9076e-05
7	0	1	10904789	0.000807618
7	1	2	15264719	0.000573423
7	2	3	19725677	0.000333733
7	3	4	24250545	0.000449206
7	4	5	23776527	0.000580705
7	5	6	23667592	0.000402387
7	6	7	23665029	0.00158005
7	7	8	23133491	0.000461879
7	8	9	23661896	6.35319e-05
7	9	10	23878494	0.000139928
7	10	11	24247072	0.000149331
7	11	12	24265091	2.54471e-05
7	12	13	25564889	2.18639e-05
7	13	14	24864785	0.000284957
7	14	15	25322328	0.000890568
7	15	16	24191252	8.67373e-05
7	16	17	23258727	1.85492e-05
7	17	18	22357629	4.55281e-05
7	18	19	23720489	8.49355e-05
7	19	20	23467667	8.2399e-05
7	20	21	22724649	3.12138e-05
7	21	22	23669759	1.99189e-06
7	22	23	25026960	1.18321e-07
7	23	24	24510385	2.79664e-06
7	24	25	23841580	7.82729e-05
7	25	26	24102932	4.34858e-05
7	26	27	23146931	2.61534e-05
7	27	28	21157976	8.18217e-07
7	28	29	20645527	3.64758e-08
7	29	30	19518555	2.46061e-08
7	30	31	19957022	1.19193e-08
7	31	32	19810612	5.42465e-08
7	32	33	20762171	4.63971e-06
7	33	34	21319650	0.000112341
7	34	35	22747968	0.000320461
7	35	36	24282396	0.00367492
7	36	37	23925217	0.00458649
7	37	38	25264490	0.000523492
7	38	39	25312951	1.47296e-05
7	39	40	26850850	9.29336e-07
7	40	41	27038801	8.32146e-07
7	41	42	28238910	3.48373e-07
7	42	43	28413117	3.10868e-07
7	43	44	27481498	4.59943e-07
7	44	45	26120615	7.92148e-07
7	45	46	26569314	4.74144e-07
7	46	47	23608665	1.90821e-06
7	47	48	23516069	8.02293e-05
7	48	49	23312239	0.00023916
7	49	50	24647185	0.00128631
7	50	51	26666055	0.000956624
7	51	52	26043758	3.63782e-05
7	52	53	25705699	6.06238e-06
7	53	54	25148044	9.79046e-05
7	54	55	23627013	0.000329962
7	55	56	23621852	1.03613e-06
7	56	57	23391781	1.11238e-08
7	57	58	23126433	2.41966e-08
7	58	59	22831332	5.4586e-08
7	59	60	23610781	3.16655e-08
7	60	61	23103980	2.15596e-07
7	61	62	23645122	3.41539e-08
7	62	63	23999997	4.78182e-10
7	63	64	23783999	1.17845e-07
7	64	65	24328936	9.11843e-05
7	65	66	23490124	4.89696e-05
7	66	67	23923359	2.53671e-06
7	67	68	23413257	6.38262e-07
7	68	69	22409634	1.21215e-06
7	69	70	22784709	5.60602e-06
7	70	71	21627948	2.28239e-05
7	71	72	20434716	0.000991613
7	72	73	19189901	0.0171014
7	73	74	18293294	0.0235776
7	74	75	17964480	0.00748632
7	75	76	20060851	0.00365297
7	76	77	21122724	0.00164593
7	77	78	22686443	0.00141742
7	78	79	24416955	0.00224967
7	79	80	24978764	0.000388594
7	80	81	27313439	1.42792e-05
7	81	82	28249773	1.4544e-06
7	82	83	29274061	1.59349e-06
7	83	84	28570197	5.78624e-06
7	84	85	25564588	3.02881e-05
7	85	86	24235512	0.00033449
7	86	87	24420201	0.000233916
7	87	88	24677064	0.000149179
7	88	89	23839760	0.000441802
7	89	90	23787018	0.000628167
7	90	91	23649427	0.000656825
7	91	92	23496052	0.000714311
7	92	93	21959993	0.00156904
7	93	94	20631277	0.00290768
7	94	95	19357983	0.0007992
7	95	96	19497761	0.000100879
7	96	97	21034083	0.000133337
7	97	98	21538565	7.642e-05
7	98	99	22371697	1.92354e-05
7	99	100	22906111	7.17272e-06
7	100	101	22343873	2.15753e-05
7	101	102	23037215	2.32034e-06
7	102	103	23213006	1.17927e-06
7	103	104	20590680	5.50355e-06
7	104	105	21299057	1.45968e-05
7	105	106	20192912	2.34362e-05
7	106	107	21102532	5.53859e-05
7	107	108	23890460	0.000102405
7	108	109	25014730	1.56414e-05
7	109	110	24499876	1.3534e-05
7	110	111	25096969	0.000226392
7	111	112	26259587	0.00148582
7	112	113	23458635	0.00183901
7	113	114	22271342	0.002822
7	114	115	21008375	0.00360134
7	115	116	21076944	0.00109977
7	116	117	21212109	0.000470634
7	117	118	20527279	0.000390414
7	118	119	20365949	0.000215469
7	119	120	20229183	0.000151782
7	120	121	19459699	6.32365e-05
7	121	122	19198030	8.89455e-05
7	122	123	20527834	0.0011418
7	123	124	21002863	0.0078236
7	124	125	22367342	0.00242057
7	125	126	24283382	3.36085e-05
7	126	127	23715264	1.19167e-05
7	127	128	24317386	0.000107412
7	128	129	25286860	0.000590563
7	129	130	25169028	0.00132108
7	130	131	24388430	0.00249584
7	131	132	23054044	0.00222528
7	132	133	22649125	0.000373015
7	133	134	23304997	3.77163e-05
7	134	135	23987437	1.66663e-05
7	135	136	24204427	3.54367e-05
7	136	137	25064109	0.000527096
7	137	138	25563889	0.0270877
7	138	139	25005163	0.0959465
7	139	140	25035825	0.0848308
7	140	141	25238145	0.172319
7	141	142	24976871	0.22155
7	142	143	24576444	0.0758534
7	143	144	24026870	0.00950756
7	144	145	22634607	0.00561515
7	145	146	21325884	0.0209103
7	146	147	20901419	0.0440361
7	147	148	20457033	0.0549079
7	148	149	21164228	0.0389465
7	149	150	23405440	0.0423966
7	150	151	23606104	0.0347189
7	151	152	24609655	0.0178875
7	152	153	25592796	0.00691397
7	153	154	24299902	0.000687706
7	154	155	23995663	3.18916e-05
7	155	156	22764674	0.000102813
7	156	157	24661492	0.000711576
7	157	158	26078413	0.00140967
7	158	159	26787407	0.00508459
7	159	160	28490571	0.00745323
7	160	161	29967171	0.00262299
7	161	162	28477153	5.78459e-05
7	162	163	29144668	2.99648e-05
7	163	164	29072355	0.00404822
7	164	165	31933131	0.0586102
7	165	166	30123541	0.0473122
7	166	167	28065942	0.00699928
7	167	168	27563304	0.000500411
7	168	169	28289119	0.000784296
7	169	170	27770601	0.00985604
7	170	171	31174813	0.0150353
7	171	172	30195473	0.0194171
7	172	173	30406072	0.0705783
7	173	174	31353384	0.0447273
7	174	175	30977242	0.0146849
7	175	176	26849001	0.012234
7	176	177	20618661	0.0102184
7	177	178	15573824	0.0094603
7	178	178.398	8653292	0.0227548
8	0	1	10078489	0.0320794
8	1	2	14037339	0.0375135
8	2	3	18122168	0.0197482
8	3	4	22271807	0.00984276
8	4	5	20896161	0.00122129
8	5	6	19329844	0.000329295
8	6	7	18013939	0.00361371
8	7	8	17712938	0.0157612
8	8	9	16939117	0.0489055
8	9	10	17096274	0.0760243
8	10	11	18712036	0.0259802
8	11	12	18740027	0.00992893
8	12	13	19737344	0.008497
8	13	14	23182114	0.00398812
8	14	15	56918759	0.00240086
8	15	16	61263812	0.027735
8	16	17	101855871	0.0272354
8	17	18	101172471	0.00921554
8	18	19	64691674	0.0141597
8	19	20	56940416	0.0164907
8	20	21	19893685	0.0383209
8	21	22	17137819	0.0368512
8	22	23	23914427	0.016241
8	23	24	24528148	0.00118535
8	24	25	24896879	8.3342e-05
8	25	26	23960558	1.04421e-05
8	26	27	18835551	5.38408e-05
8	27	28	17213936	0.000256801
8	28	29	17978476	0.000256438
8	29	30	19759661	0.000680315
8	30	31	21068162	0.000752563
8	31	32	19923697	0.000203987
8	32	33	19705466	0.00053033
8	33	34	19320886	0.000261962
8	34	35	19661001	1.0581e-05
8	35	36	20803616	1.63245e-05
8	36	37	23386557	0.000365892
8	37	38	26238287	0.00455987
8	38	39	28031400	0.00726082
8	39	40	27706872	0.00150565
8	40	41	26079547	3.94816e-05
8	41	42	25192978	1.78861e-06
8	42	43	23717493	5.61145e-05
8	43	44	22798475	0.000630185
8	44	45	22876306	2.99996e-05
8	45	46	23074593	5.01299e-07
8	46	47	23910923	5.65653e-07
8	47	48	24162529	1.44797e-06
8	48	49	25663973	1.40861e-06
8	49	50	25290750	4.16483e-08
8	50	51	24604275	1.98697e-08
8	51	52	23514704	2.23867e-07
8	52	53	22294963	7.53181e-07
8	53	54	20420624	1.98705e-05
8	54	55	19238779	0.00224673
8	55	56	19395826	0.0139507
8	56	57	19944104	0.0151181
8	57	58	21496364	0.00642361
8	58	59	23101179	0.00249975
8	59	60	22276176	0.000246618
8	60	61	20441871	3.51019e-05
8	61	62	19777649	6.29772e-05
8	62	63	18262291	5.17534e-06
8	63	64	17053890	1.36808e-07
8	64	65	18276458	5.16122e-08
8	65	66	19539693	1.25531e-10
8	66	67	20873048	2.83632e-14
8	67	68	21915218	2.4243e-17
8	68	69	22600779	1.77372e-15
8	69	70	23081122	1.40805e-11
8	70	71	22358332	7.52033e-08
8	71	72	21874447	2.75143e-05
8	72	73	20062163	0.000444486
8	73	74	19179120	0.00128947
8	74	75	18893556	0.000645402
8	75	76	19850528	0.000167519
8	76	77	21070522	6.73181e-05
8	77	78	22099844	9.97865e-05
8	78	79	22230590	0.000219131
8	79	80	23377589	0.000183799
8	80	81	23278316	3.40822e-05
8	81	82	24648304	9.03601e-06
8	82	83	23764043	6.38345e-06
8	83	84	22318036	4.6322e-06
8	84	85	20638232	3.11163e-06
8	85	86	19979116	3.37694e-06
8	86	87	18383646	7.9196e-07
8	87	88	18644663	5.41954e-07
8	88	89	18555613	9.08574e-07
8	89	90	19331260	6.67157e-05
8	90	91	18345177	0.00146034
8	91	92	18704912	0.000216822
8	92	93	19206244	1.53323e-05
8	93	94	20136776	0.000129314
8	94	95	21966896	0.00134304
8	95	96	23128737	0.00169036
8	96	97	23064985	0.000434027
8	97	98	24648016	0.000120335
8	98	99	24386126	0.00114111
8	99	100	24407548	0.0040639
8	100	101	25349023	0.000481103
8	101	102	25448782	5.79947e-05
8	102	103	26279771	0.000253998
8	103	104	26580056	0.0013074
8	104	105	25503705	0.000157462
8	105	106	25077874	2.84103e-05
8	106	107	23563956	8.03223e-05
8	107	108	21914971	0.000813539
8	108	109	20330770	0.00549894
8	109	110	19483364	0.00198603
8	110	111	18018569	5.22074e-05
8	111	112	17674803	2.95566e-06
8	112	113	18382325	1.2839e-07
8	113	114	19564137	6.60112e-10
8	114	115	20943738	1.19955e-10
8	115	116	21375157	1.08929e-08
8	116	117	21486630	3.35978e-07
8	117	118	22862402	8.32465e-06
8	118	119	22372208	0.000173278
8	119	120	24475084	0.00050808
8	120	121	27039847	0.000472101
8	121	122	28082472	0.000492069
8	122	123	28844295	0.000728005
8	123	124	31365039	0.00207043
8	124	125	33477316	0.0139891
8	125	126	30637647	0.00705417
8	126	127	29675991	0.00575075
8	127	128	25011870	0.00445507
8	128	129	27045913	0.000949709
8	129	130	28125494	0.000846487
8	130	131	30715688	0.000272301
8	131	132	28468324	2.30476e-05
8	132	133	26235006	6.14399e-06
8	133	134	25613455	2.57681e-06
8	134	135	23675533	8.94404e-06
8	135	136	23074739	3.80862e-06
8	136	137	23383066	7.37116e-07
8	137	138	23688417	3.12414e-07
8	138	139	24342212	9.0063e-07
8	139	140	24362304	6.37882e-06
8	140	141	23970975	3.36434e-06
8	141	142	23686975	3.72472e-07
8	142	143	23174243	4.89027e-10
8	143	144	22026314	2.9034e-10
8	144	145	21389057	1.81295e-08
8	145	146	25721030	1.51243e-08
8	146	147	26601745	3.69762e-06
8	147	148	41849821	0.000468089
8	148	149	41111926	0.0257709
8	149	150	37990343	0.131712
8	150	151	38574930	0.00465624
8	151	152	28490533	2.70899e-06
8	152	153	27107890	5.67719e-07
8	153	154	26762799	0.000113541
8	154	155	29230010	0.000918129
8	155	156	29862253	0.000532427
8	156	157	31040332	0.00034893
8	157	158	32753859	0.00124866
8	158	159	28688178	0.00183085
8	159	160	22752970	0.00135108
8	160	161	16585239	0.0023073
8	161	161.536	8961272	0.0110287
9	0	1	14050789	0.00677957
9	1	2	21095629	0.000262221
9	2	3	26374809	5.31812e-05
9	3	4	34380189	0.000516621
9	4	5	32973631	0.00363639
9	5	6	29656726	0.0276295
9	6	7	27415810	0.0414768
9	7	8	24401383	0.00522029
9	8	9	21582035	6.57034e-05
9	9	10	20828490	1.4389e-05
9	10	11	20710361	3.3369e-05
9	11	12	20258595	4.90289e-05
9	12	13	18830228	8.01545e-05
9	13	14	19076587	0.00036318
9	14	15	19346991	0.00139619
9	15	16	20321579	0.000627133
9	16	17	22471033	0.00176082
9	17	18	22927705	0.0174441
9	18	19	24091248	0.0432883
9	19	20	22781453	0.0359727
9	20	21	22576889	0.0322672
9	21	22	22415758	0.0474964
9	22	23	22245196	0.0836762
9	23	24	20281607	0.166867
9	24	25	20842144	0.171041
9	25	26	20829250	0.0133746
9	26	27	22886505	0.000137604
9	27	28	25508903	8.26073e-05
9	28	29	25579913	0.000608936
9	29	30	25475626	0.00333452
9	30	31	23542115	0.00669916
9	31	32	23722413	0.000911276
9	32	33	22066622	3.22256e-05
9	33	34	21896175	2.55905e-07
9	34	35	23192344	2.7028e-07
9	35	36	23177858	5.60254e-05
9	36	37	22068341	0.00183801
9	37	38	22688523	0.00174373
9	38	39	21198148	0.00197829
9	39	40	21765442	0.000404963
9	40	41	22528695	0.000124524
9	41	42	22412695	0.00085877
9	42	43	22222286	0.0055303
9	43	44	20944311	0.0140974
9	44	45	20187448	0.0302001
9	45	46	20009016	0.094976
9	46	47	21258051	0.110908
9	47	48	22139299	0.0359742
9	48	49	22734551	0.0302468
9	49	50	22793673	0.0569767
9	50	51	20574600	0.102773
9	51	52	19856581	0.055277
9	52	53	18603772	0.00727222
9	53	54	18892619	0.00219813
9	54	55	20450940	0.00038823
9	55	56	22503397	1.27743e-05
9	56	57	23818769	4.70432e-05
9	57	58	24872881	0.000862087
9	58	59	27738646	0.00403893
9	59	60	35977966	0.026447
9	60	61	56870098	0.0923451
9	61	62	56607917	0.0892094
9	62	63	54955721	0.09616
9	63	64	45674348	0.0188019
9	64	65	28243748	0.000269079
9	65	66	21270358	0.000201556
9	66	67	22059965	0.000503388
9	67	68	22214158	0.000216814
9	68	69	22470534	5.80242e-05
9	69	70	23686413	7.29435e-05
9	70	71	24352056	0.000292628
9	71	72	25018863	0.000513401
9	72	73	25053832	0.00126579
9	73	74	23592433	0.00281231
9	74	75	22883588	0.00125737
9	75	76	22392430	0.000494638
9	76	77	22746497	0.000987926
9	77	78	22600104	0.000895695
9	78	79	23077957	0.000457426
9	79	80	23158637	0.000275948
9	80	81	23324864	0.000211701
9	81	82	24055549	5.39965e-05
9	82	83	25794239	6.74562e-07
9	83	84	25327262	5.146e-08
9	84	85	25586993	8.86855e-07
9	85	86	27707645	3.93964e-05
9	86	87	29378714	0.000101435
9	87	88	31296993	3.42315e-05
9	88	89	31431469	4.24937e-05
9	89	90	34015544	8.16565e-05
9	90	91	34317875	0.000167168
9	91	92	29091184	1.20982e-05
9	92	93	27517469	2.04072e-12
9	93	94	25324061	4.39432e-23
9	94	95	24437108	2.01586e-36
9	95	96	22739850	2.09911e-36
9	96	97	22644544	5.4515e-22
9	97	98	21471401	2.55267e-15
9	98	99	20368476	2.30482e-09
9	99	100	18509516	3.93854e-06
9	100	101	18026916	4.07581e-05
9	101	102	18015228	3.78188e-05
9	102	103	19482992	0.000116573
9	103	104	20959369	0.000505578
9	104	105	21934307	0.00159702
9	105	106	23070207	0.00076799
9	106	107	23394403	9.59999e-05
9	107	108	22858392	0.000124532
9	108	109	22727771	0.000962548
9	109	110	22459749	0.00181246
9	110	111	22063363	0.000438279
9	111	112	21849607	6.21566e-06
9	112	113	23771717	4.35667e-07
9	113	114	23990014	1.00439e-06
9	114	115	25121892	1.21342e-05
9	115	116	25281990	0.000561347
9	116	117	24242476	0.000660084
9	117	118	23647353	4.56723e-06
9	118	119	22714450	2.37887e-10
9	119	120	21789535	2.15021e-13
9	120	121	21939478	4.6311e-12
9	121	122	23473670	1.48703e-08
9	122	123	22455940	1.77214e-05
9	123	124	24143936	0.000596082
9	124	125	24480650	0.000685294
9	125	126	25593346	0.000241568
9	126	127	26003939	6.19966e-06
9	127	128	25844934	2.61907e-09
9	128	129	26231583	1.27138e-10
9	129	130	25100219	8.79287e-09
9	130	131	25805815	2.37705e-08
9	131	132	28153455	2.5231e-06
9	132	133	28185671	0.000980227
9	133	134	30333115	0.0134725
9	134	135	31322447	0.0098103
9	135	136	27994532	0.00286626
9	136	137	27778542	0.0014771
9	137	138	27711516	0.00146056
9	138	139	28645982	0.00446459
9	139	140	28295357	0.000615791
9	140	141	29096203	4.09053e-05
9	141	142	26586580	2.83937e-05
9	142	143	28003676	0.00019766
9	143	144	28806538	0.00905379
9	144	145	31764532	0.0172827
9	145	146	43557690	0.00709123
9	146	147	45362592	0.0138409
9	147	148	50057788	0.00759388
9	148	149	49947315	0.00410865
9	149	150	32451418	0.00380184
9	150	151	30715885	0.0169022
9	151	152	26185621	0.0905382
9	152	153	27097002	0.126926
9	153	154	26666332	0.0837214
9	154	155	22993499	0.0149655
9	155	156	17297786	0.00183084
9	156	157	12074661	0.000371302
9	157	157.345	6139220	1.94639e-05
10	0	1	13678684	0.0395922
10	1	2	26222704	0.00936508
10	2	3	32215481	0.00286852
10	3	4	39062521	0.00624108
10	4	5	40046705	0.143364
10	5	6	39464574	0.502031
10	6	7	38007690	0.286975
10	7	8	41900998	0.0304211
10	8	9	37167177	0.00145581
10	9	10	32566334	0.00135743
10	10	11	30759482	0.000868852
10	11	12	29233398	0.00128314
10	12	13	26752695	0.00353668
10	13	14	28777013	0.00184592
10	14	15	29951197	0.00177854
10	15	16	32063346	0.0126902
10	16	17	30861135	0.0784744
10	17	18	30389313	0.123606
10	18	19	30374130	0.0587627
10	19	20	30652244	0.0202644
10	20	21	28979919	0.018673
10	21	22	30286043	0.0332893
10	22	23	28719104	0.0576302
10	23	24	27005026	0.0267677
10	24	25	27209987	0.00556852
10	25	26	23805994	0.00922254
10	26	27	23794651	0.0492395
10	27	28	23514110	0.127588
10	28	29	23244591	0.164414
10	29	30	22371331	0.0354695
10	30	31	24412924	0.00241805
10	31	32	24224119	0.00302134
10	32	33	25077348	0.0102
10	33	34	26321494	0.0142195
10	34	35	23826032	0.00540401
10	35	36	24800270	0.00072288
10	36	37	24382365	0.000535093
10	37	38	23242371	0.00251827
10	38	39	22280692	0.00486695
10	39	40	20216863	0.00106278
10	40	41	18235338	0.000166602
10	41	42	18030367	8.96613e-06
10	42	43	18154598	3.08134e-05
10	43	44	18847052	0.00111456
10	44	45	19664552	0.0095169
10	45	46	20392640	0.0170897
10	46	47	20945944	0.0135107
10	47	48	21056160	0.0114326
10	48	49	21318739	0.00072846
10	49	50	21721360	1.18487e-05
10	50	51	23595323	5.47864e-06
10	51	52	24699417	0.000183878
10	52	53	25161985	0.00148191
10	53	54	26487492	0.00855172
10	54	55	26203361	0.0287862
10	55	56	25761813	0.0142733
10	56	57	25551645	0.0046092
10	57	58	23820802	0.00993802
10	58	59	22134140	0.0295632
10	59	60	21229899	0.00862904
10	60	61	18606805	0.00046692
10	61	62	16933123	0.000229939
10	62	63	16168242	0.000492212
10	63	64	12455924	0.00144628
10	64	65	9360917	0.00281175
10	65	66	12450600	0.00194531
10	66	67	14314794	0.00176798
10	67	68	16934066	0.0120202
10	68	69	19905958	0.0265427
10	69	70	21667371	0.010679
10	70	71	20738520	0.00798538
10	71	72	20924637	0.0382271
10	72	73	21141075	0.0677011
10	73	74	21766800	0.0097483
10	74	75	23190936	0.000293465
10	75	76	22650634	6.08878e-05
10	76	77	21463320	0.000168073
10	77	78	21236384	0.000132554
10	78	79	21315456	1.29471e-05
10	79	80	21578512	2.34906e-07
10	80	81	24957352	5.30327e-08
10	81	82	25560538	1.5159e-06
10	82	83	28089653	1.57187e-05
10	83	84	30111457	0.000218755
10	84	85	29797338	0.00232607
10	85	86	29151029	0.00210291
10	86	87	26968512	0.000580592
10	87	88	25540682	0.000557717
10	88	89	24415167	0.002063
10	89	90	25005740	0.000339392
10	90	91	25053702	1.82133e-06
10	91	92	26014164	7.91895e-07
10	92	93	27027843	8.78059e-06
10	93	94	26298032	7.09674e-05
10	94	95	25281094	4.96308e-05
10	95	96	24278621	1.965e-05
10	96	97	24653628	0.000176877
10	97	98	24314817	0.0133548
10	98	99	23262849	0.0788549
10	99	100	23035282	0.0523229
10	100	101	23396325	0.00908067
10	101	102	23618548	0.0105373
10	102	103	23415125	0.0231932
10	103	104	23052394	0.010403
10	104	105	22795979	0.00363552
10	105	106	22343354	0.000191909
10	106	107	22412986	1.72187e-06
10	107	108	22906027	1.84065e-06
10	108	109	23140167	2.68579e-05
10	109	110	23876382	0.000161937
10	110	111	24010585	8.60704e-05
10	111	112	24854906	1.67354e-05
10	112	113	24122412	2.46529e-05
10	113	114	23997325	1.16336e-05
10	114	115	23911548	2.67557e-08
10	115	116	23706635	1.10259e-11
10	116	117	22687642	1.38401e-11
10	117	118	22708828	1.23694e-07
10	118	119	21526109	0.000238345
10	119	120	21148098	0.00399372
10	120	121	20765279	0.0340382
10	121	122	21165429	0.159648
10	122	123	23278926	0.183213
10	123	124	23591482	0.0297533
10	124	125	25658046	0.0109842
10	125	126	26600427	0.0126461
10	126	127	26880388	0.0069894
10	127	128	26695308	0.000306359
10	128	129	25678163	0.000102724
10	129	130	26337543	0.0143085
10	130	131	26379685	0.0804438
10	131	132	27341782	0.0284686
10	132	133	27067850	0.00382417
10	133	134	24238967	0.00157765
10	134	135	25209910	0.000907436
10	135	136	25422702	5.09503e-05
10	136	137	25487863	3.9047e-06
10	137	138	26458957	8.71957e-05
10	138	139	27590913	0.0188848
10	139	140	24844518	0.0631416
10	140	141	24754139	0.00423625
10	141	142	24547629	1.81653e-05
10	142	143	24739947	2.77186e-05
10	143	144	26320409	0.000155329
10	144	145	26746603	2.79288e-05
10	145	146	29580456	4.45428e-05
10	146	147	31736781	0.000268539
10	147	148	30580780	0.000346167
10	148	149	29418198	5.50343e-05
10	149	150	28776989	2.0644e-05
10	150	151	24115913	1.03681e-05
10	151	152	24172727	1.40728e-05
10	152	153	24026060	8.75636e-05
10	153	154	26334736	0.00265078
10	154	155	28830377	0.0199288
10	155	156	31040317	0.0208224
10	156	157	32879680	0.00757379
10	157	158	37329291	0.0044
10	158	159	30910620	0.000686766
10	159	160	37819895	0.000724151
10	160	161	35659697	0.0144672
10	161	162	45349327	0.0113317
10	162	163	43745044	0.00106544
10	163	164	34320662	0.00168883
10	164	165	35065266	0.00353932
10	165	166	31547564	0.0113476
10	166	167	26136093	0.0125725
10	167	168	21522971	0.0219254
10	168	169	14869929	0.0511582
10	169	169.28	8978323	0.075722
11	0	1	12133080	4.32489e-06
11	1	2	17893378	5.69769e-06
[truncated: 1,405 more rows]
