# Supplementary material for: FiMAP: A fast identity-by-descent mapping test for biobank-scale cohorts
Source: PLoS Genet. 2023 Dec 1;19(12):e1011057. doi: 10.1371/journal.pgen.1011057 (PMC10718418; doi:10.1371/journal.pgen.1011057)
Supplement: S5 Table — Start and end positions in centimorgan (cM) are shown, along with the number of non-zero off-diagonal elements in each N × N local IBD matrix and finite-sample p values (N = 407,255). (XLSX) [file pgen.1011057.s010.xlsx]

## Sheet: S5 Table
S5 Table. FiMAP analysis results for body mass index in the UK Biobank. Start and end positions in centimorgan (cM) are shown, along with the number of non-zero off-diagonal elements in each N × N local IBD matrix and finite-sample p values (N = 407,255).
chr	start	end	n.nonzero	p.value
1	0	1	11465056	0.00038772
1	1	2	16716228	0.000320049
1	2	3	24158112	0.00060899
1	3	4	29674623	0.000730907
1	4	5	29685767	0.00117637
1	5	6	29522269	0.0133226
1	6	7	27453373	0.0396916
1	7	8	25538071	0.0405244
1	8	9	24828301	0.126584
1	9	10	24653229	0.292499
1	10	11	25403213	0.345604
1	11	12	25286359	0.301909
1	12	13	25218994	0.155749
1	13	14	27069323	0.0400995
1	14	15	26133185	0.0478523
1	15	16	25085334	0.124689
1	16	17	26444793	0.0878622
1	17	18	26356176	0.0506828
1	18	19	26500757	0.0441394
1	19	20	27886167	0.025641
1	20	21	26122602	0.0231567
1	21	22	26527665	0.0390788
1	22	23	26976562	0.0500803
1	23	24	24200121	0.0191979
1	24	25	24759996	0.00112165
1	25	26	22968348	0.00103351
1	26	27	22840332	0.00161486
1	27	28	24459140	0.0028005
1	28	29	26826099	0.0143128
1	29	30	26012719	0.00703499
1	30	31	26154739	0.000714076
1	31	32	24872015	0.00220866
1	32	33	24199068	0.00828299
1	33	34	24640551	0.00510141
1	34	35	24856277	0.000727978
1	35	36	26696895	4.90333e-05
1	36	37	23931489	8.58047e-05
1	37	38	23702556	0.00120131
1	38	39	25010356	0.00524053
1	39	40	25014883	0.00636574
1	40	41	23889715	0.046193
1	41	42	24579763	0.239011
1	42	43	24948117	0.230575
1	43	44	25502047	0.263423
1	44	45	25435490	0.573409
1	45	46	25350158	0.498579
1	46	47	24836775	0.249841
1	47	48	23621144	0.339351
1	48	49	22388540	0.280794
1	49	50	21601872	0.0271715
1	50	51	23489687	0.000139255
1	51	52	25071290	1.03374e-05
1	52	53	25871292	7.13034e-05
1	53	54	27690665	0.000296355
1	54	55	27036136	0.000666252
1	55	56	26379191	0.000437554
1	56	57	26412343	0.000618299
1	57	58	24421702	0.00721136
1	58	59	23398529	0.00723005
1	59	60	24603156	0.000993138
1	60	61	25346554	0.00104535
1	61	62	25872219	0.00676294
1	62	63	27674138	0.0137175
1	63	64	27971139	0.0226225
1	64	65	27843917	0.053614
1	65	66	27159013	0.0826187
1	66	67	26115420	0.093913
1	67	68	25779872	0.088447
1	68	69	25911532	0.0596986
1	69	70	25376104	0.0283821
1	70	71	24970319	0.00802312
1	71	72	23770156	0.00575391
1	72	73	23152361	0.00705522
1	73	74	24027600	0.00366215
1	74	75	24715933	0.0214533
1	75	76	25300953	0.0934491
1	76	77	26443343	0.0347369
1	77	78	25597518	0.0199073
1	78	79	24685927	0.0452299
1	79	80	23923057	0.0186982
1	80	81	25208133	0.00518768
1	81	82	25097128	0.00433533
1	82	83	25215371	0.00317068
1	83	84	25580241	0.00430586
1	84	85	24670070	0.00401607
1	85	86	24143782	0.000640992
1	86	87	23798773	0.000675071
1	87	88	23806488	0.00415997
1	88	89	24646296	0.0275806
1	89	90	25045757	0.0848604
1	90	91	24703567	0.0573268
1	91	92	23890804	0.0100027
1	92	93	23467611	0.000475651
1	93	94	23241251	8.33479e-05
1	94	95	23327784	0.000372653
1	95	96	21958469	0.00412075
1	96	97	21348952	0.00410386
1	97	98	21175754	0.00026051
1	98	99	23269732	0.000338974
1	99	100	24117149	0.00501931
1	100	101	25380210	0.0251951
1	101	102	25460566	0.0116097
1	102	103	23910069	0.000434519
1	103	104	22833293	3.09419e-05
1	104	105	22087452	0.000367123
1	105	106	22257100	0.00478808
1	106	107	22055837	0.00444908
1	107	108	23194871	0.00331312
1	108	109	23602344	0.00509435
1	109	110	24780418	0.0106517
1	110	111	25239692	0.0184053
1	111	112	25126276	0.05893
1	112	113	23165088	0.129306
1	113	114	22464395	0.193889
1	114	115	21316552	0.351715
1	115	116	20719280	0.166511
1	116	117	21055217	0.0206601
1	117	118	21401403	0.0166745
1	118	119	20925887	0.0413048
1	119	120	22114215	0.0283602
1	120	121	21141962	0.00899712
1	121	122	23196144	0.00367458
1	122	123	21308401	0.00123247
1	123	124	20832108	0.00229458
1	124	125	20031593	0.0136359
1	125	126	20138771	0.0405182
1	126	127	20000232	0.0238587
1	127	128	21746219	0.0169565
1	128	129	22739321	0.00541907
1	129	130	25155505	0.000379744
1	130	131	27686886	0.000360389
1	131	132	27773354	0.0022163
1	132	133	27280220	0.00156896
1	133	134	27696608	0.000730793
1	134	135	26002316	0.00225829
1	135	136	25547863	0.00658087
1	136	137	26348771	0.034551
1	137	138	26438972	0.0875525
1	138	139	26522068	0.0511135
1	139	140	24704275	0.033744
1	140	141	22821147	0.0204117
1	141	142	27587093	0.00145706
1	142	143	25928183	0.000510643
1	143	144	29933447	0.00319953
1	144	145	27745848	0.0118187
1	145	146	23523271	0.0562576
1	146	147	22087496	0.0270767
1	147	148	22177363	0.0104554
1	148	149	20949917	0.00124339
1	149	150	22187954	0.00350925
1	150	151	24394337	0.0293155
1	151	152	23715099	0.0666763
1	152	153	23318471	0.122442
1	153	154	24964525	0.126209
1	154	155	23976247	0.0875084
1	155	156	24740273	0.080697
1	156	157	28417606	0.0453138
1	157	158	26577546	0.014161
1	158	159	25863479	0.00514838
1	159	160	26806171	0.00570672
1	160	161	24745630	0.0100608
1	161	162	25746461	0.00779612
1	162	163	25984258	0.022467
1	163	164	26134176	0.0331426
1	164	165	26829531	0.0141436
1	165	166	25013639	0.00409661
1	166	167	25267877	0.0043025
1	167	168	24325140	0.00894917
1	168	169	25277160	0.0309944
1	169	170	23223670	0.0981153
1	170	171	21546397	0.171584
1	171	172	19480047	0.154042
1	172	173	19410300	0.151572
1	173	174	18089802	0.117819
1	174	175	18614292	0.0580196
1	175	176	20670413	0.00191727
1	176	177	20925462	2.57716e-06
1	177	178	21705353	7.55546e-07
1	178	179	21902935	0.000156988
1	179	180	22026653	0.0171526
1	180	181	21286146	0.0113705
1	181	182	21681019	0.00139965
1	182	183	21565985	0.000834095
1	183	184	20165504	0.0012349
1	184	185	18747876	0.00297405
1	185	186	17155736	0.00760385
1	186	187	16047776	0.0169188
1	187	188	15986937	0.00672694
1	188	189	15442215	0.000235707
1	189	190	16272446	0.000131873
1	190	191	17095213	0.00420804
1	191	192	17877461	0.0140493
1	192	193	19283923	0.0029642
1	193	194	21318774	0.00108575
1	194	195	24492426	0.000922771
1	195	196	26625040	3.62988e-05
1	196	197	28825203	1.00179e-06
1	197	198	28817642	3.31678e-07
1	198	199	29586655	5.55672e-06
1	199	200	29728018	7.05447e-05
1	200	201	29852111	0.00270373
1	201	202	34982258	0.139889
1	202	203	35304776	0.615462
1	203	204	39025754	0.771631
1	204	205	36765742	0.764301
1	205	206	29491160	0.350002
1	206	207	28626904	0.0137321
1	207	208	26818934	0.00135836
1	208	209	26505494	0.00446146
1	209	210	27008941	0.00373546
1	210	211	26864080	0.000674756
1	211	212	26354167	0.000133169
1	212	213	25160412	0.00022958
1	213	214	23684319	0.00144576
1	214	215	23055848	0.00211575
1	215	216	23534474	0.00158589
1	216	217	24938920	0.00420725
1	217	218	24812434	0.0434579
1	218	219	24298546	0.0916307
1	219	220	23904282	0.0399455
1	220	221	24604212	0.0198939
1	221	222	24261748	0.0132312
1	222	223	23654165	0.0330178
1	223	224	24643367	0.0757403
1	224	225	24571822	0.0172008
1	225	226	22955104	0.0003176
1	226	227	21929798	5.45867e-06
1	227	228	21290557	2.26917e-06
1	228	229	21875400	0.000105384
1	229	230	22399538	0.00196381
1	230	231	22430349	0.0250314
1	231	232	24298362	0.065308
1	232	233	24127507	0.0214232
1	233	234	24447888	0.00767429
1	234	235	26179405	0.0192178
1	235	236	27614427	0.110659
1	236	237	28411391	0.298085
1	237	238	29223861	0.432544
1	238	239	28378571	0.408076
1	239	240	27183042	0.268794
1	240	241	27512240	0.15759
1	241	242	29153118	0.0474665
1	242	243	28292704	0.0101626
1	243	244	26855684	0.00962508
1	244	245	27187229	0.057957
1	245	246	23833917	0.330937
1	246	247	23148011	0.308931
1	247	248	23974625	0.0554967
1	248	249	25140344	0.0156382
1	249	250	24787669	0.00818489
1	250	251	27590596	0.00872549
1	251	252	26819836	0.0429736
1	252	253	26759084	0.16707
1	253	254	25866461	0.129937
1	254	255	24804430	0.0257587
1	255	256	25022949	0.0172866
1	256	257	25122859	0.0495593
1	257	258	25776241	0.100044
1	258	259	28833651	0.0453053
1	259	260	28929067	0.0345969
1	260	261	31268597	0.286263
1	261	262	33375273	0.442219
1	262	263	36769161	0.0976373
1	263	264	34898813	0.0167569
1	264	265	30999311	0.0225649
1	265	266	23824594	0.0650607
1	266	267	16919665	0.107542
1	267	267.773	11348399	0.092167
2	0	1	12025922	0.00254529
2	1	2	17270056	0.00273764
2	2	3	21906663	0.00634259
2	3	4	25853059	0.0130937
2	4	5	26244976	0.0288858
2	5	6	26082896	0.0512335
2	6	7	25903504	0.022174
2	7	8	29162659	0.00330999
2	8	9	27017274	0.00119409
2	9	10	27010617	0.000626168
2	10	11	26093508	0.000204341
2	11	12	24899863	0.000902257
2	12	13	24223903	0.00944692
2	13	14	27939055	0.0112228
2	14	15	27487358	0.00725366
2	15	16	37114343	0.0570377
2	16	17	36975641	0.323316
2	17	18	34818007	0.671203
2	18	19	37854240	0.87256
2	19	20	39348402	0.780882
2	20	21	28158264	0.521225
2	21	22	27057242	0.17673
2	22	23	26279106	0.0246589
2	23	24	26482006	0.0280042
2	24	25	26494785	0.168779
2	25	26	26855838	0.153194
2	26	27	25932571	0.0408113
2	27	28	26134201	0.0301234
2	28	29	25960822	0.0098824
2	29	30	27559163	0.00271691
2	30	31	27720867	0.0036012
2	31	32	28879415	0.00718022
2	32	33	30285134	0.00397859
2	33	34	28546089	0.00435034
2	34	35	29252369	0.0449207
2	35	36	28787655	0.274933
2	36	37	23788063	0.120453
2	37	38	21934753	0.00276986
2	38	39	20070141	0.0017347
2	39	40	20327794	0.0247376
2	40	41	20775380	0.077754
2	41	42	20926098	0.0327615
2	42	43	20528651	0.00575181
2	43	44	22393809	0.000121377
2	44	45	22675114	5.23404e-07
2	45	46	23085957	3.25403e-06
2	46	47	23039310	4.75028e-05
2	47	48	23518406	0.000340857
2	48	49	22503714	0.00111175
2	49	50	22656490	0.00169149
2	50	51	21954357	0.00172578
2	51	52	22873827	0.00158294
2	52	53	20706659	0.000458127
2	53	54	21757775	0.00316641
2	54	55	21282695	0.0660194
2	55	56	21826312	0.141952
2	56	57	21370877	0.174823
2	57	58	20007831	0.209682
2	58	59	18990747	0.105142
2	59	60	18403260	0.0147858
2	60	61	18666331	0.00412786
2	61	62	19647634	0.00537643
2	62	63	20131497	0.0191519
2	63	64	21050968	0.102318
2	64	65	20906627	0.158376
2	65	66	21413641	0.0447502
2	66	67	22213085	0.00304956
2	67	68	21898114	0.000613503
2	68	69	21777423	0.0019202
2	69	70	20309106	0.00739481
2	70	71	19489273	0.00795685
2	71	72	18180463	0.00493615
2	72	73	17216972	0.00324749
2	73	74	17350841	0.0021969
2	74	75	16941023	0.000622259
2	75	76	17630364	0.000606546
2	76	77	18742187	0.00127345
2	77	78	20392616	0.00260707
2	78	79	21802734	0.003061
2	79	80	24160126	0.00102903
2	80	81	25378184	0.000148024
2	81	82	26228591	0.000248587
2	82	83	25738451	0.00391987
2	83	84	25893767	0.00724982
2	84	85	25739065	0.0100426
2	85	86	25043409	0.015585
2	86	87	25019327	0.0248501
2	87	88	24932379	0.118491
2	88	89	23444841	0.0927215
2	89	90	23677022	0.0255873
2	90	91	23461732	0.0422216
2	91	92	23217041	0.115442
2	92	93	23360203	0.0706848
2	93	94	22688436	0.0450481
2	94	95	20945130	0.101291
2	95	96	20071425	0.0805445
2	96	97	19215663	0.0223049
2	97	98	19356288	0.00287222
2	98	99	20127116	0.000160755
2	99	100	22062904	0.000100363
2	100	101	21225251	0.000657453
2	101	102	22084162	0.0186252
2	102	103	22611791	0.0933986
2	103	104	23342071	0.161187
2	104	105	23273251	0.213624
2	105	106	22944065	0.294839
2	106	107	21427696	0.269204
2	107	108	21980434	0.0294279
2	108	109	23054964	0.000843312
2	109	110	23989875	0.000369054
2	110	111	25111658	0.000544021
2	111	112	24747067	0.00203076
2	112	113	24825583	0.0124331
2	113	114	24091024	0.0176725
2	114	115	22755839	0.00684978
2	115	116	23236676	0.00600349
2	116	117	23832050	0.0406005
2	117	118	25329696	0.179996
2	118	119	25234255	0.150351
2	119	120	25945588	0.0149319
2	120	121	25996335	0.000987905
2	121	122	25089785	0.0017666
2	122	123	23287077	0.0236627
2	123	124	24224696	0.0346078
2	124	125	27132711	0.0126571
2	125	126	27360650	0.00332258
2	126	127	29332184	0.00124826
2	127	128	27890779	0.00200457
2	128	129	27617077	0.0424768
2	129	130	26157555	0.128725
2	130	131	23123839	0.0562617
2	131	132	24054531	0.0458445
2	132	133	24694347	0.0647872
2	133	134	26487289	0.145761
2	134	135	28136951	0.191085
2	135	136	32516197	0.0839794
2	136	137	35364367	0.0151906
2	137	138	44599009	0.0284085
2	138	139	63171708	0.147936
2	139	140	137019075	0.256047
2	140	141	159678277	0.339936
2	141	142	179311468	0.52868
2	142	143	185113316	0.748469
2	143	144	103997554	0.668967
2	144	145	74094758	0.451177
2	145	146	43625519	0.169218
2	146	147	26026983	0.0228878
2	147	148	21924908	0.0202025
2	148	149	21853824	0.00466213
2	149	150	22005478	0.000645499
2	150	151	22645607	0.00698188
2	151	152	23351977	0.0157777
2	152	153	24161752	0.00349662
2	153	154	22844001	0.000576096
2	154	155	22297629	5.82537e-05
2	155	156	21411371	4.38564e-05
2	156	157	20784923	0.000384988
2	157	158	21120901	0.000342829
2	158	159	22741020	5.68161e-06
2	159	160	23201569	1.48451e-07
2	160	161	23057442	1.99632e-07
2	161	162	23401508	2.18078e-05
2	162	163	22014623	0.000942046
2	163	164	21717850	0.00575308
2	164	165	24064216	0.010823
2	165	166	24056034	0.0266241
2	166	167	24251889	0.0585114
2	167	168	27258504	0.130125
2	168	169	24276313	0.0824585
2	169	170	23987777	0.0101078
2	170	171	24010552	0.0102526
2	171	172	23360445	0.0226394
2	172	173	24589546	0.0279307
2	173	174	24985512	0.00465584
2	174	175	24978316	0.000292398
2	175	176	23749935	3.21478e-05
2	176	177	22295282	1.75467e-05
2	177	178	19980507	0.000499922
2	178	179	19019324	0.00114679
2	179	180	18033138	8.77502e-05
2	180	181	17505791	1.32e-05
2	181	182	17408046	2.06066e-05
2	182	183	17943898	0.000275302
2	183	184	18367042	0.00320114
2	184	185	19999244	0.00249365
2	185	186	21808872	0.0016668
2	186	187	22902897	0.0118015
2	187	188	22514851	0.0747296
2	188	189	23183459	0.0484172
2	189	190	23407806	0.00718495
2	190	191	24247889	0.000928565
2	191	192	26294353	1.00445e-05
2	192	193	24685526	1.98249e-06
2	193	194	24025972	9.34322e-06
2	194	195	23467955	0.00349825
2	195	196	22852598	0.155078
2	196	197	22210657	0.153068
2	197	198	20475915	0.123288
2	198	199	20165222	0.17128
2	199	200	19296483	0.167246
2	200	201	19233093	0.0725663
2	201	202	19080553	0.0180661
2	202	203	19744640	0.00574907
2	203	204	20541001	0.0053148
2	204	205	22194398	0.0408701
2	205	206	23888659	0.18351
2	206	207	26078142	0.176538
2	207	208	26058549	0.0868172
2	208	209	25803249	0.0200987
2	209	210	26249516	0.00258553
2	210	211	26095570	0.0031196
2	211	212	26320717	0.0109335
2	212	213	25551887	0.00476865
2	213	214	24124872	0.0032545
2	214	215	24991908	0.0329031
2	215	216	24127570	0.222958
2	216	217	23064038	0.277472
2	217	218	22487223	0.100364
2	218	219	22705529	0.0421525
2	219	220	22054657	0.0685888
2	220	221	22709733	0.0977381
2	221	222	22917036	0.0260803
2	222	223	23023434	0.00698146
2	223	224	23728721	0.00596156
2	224	225	23031934	0.00302731
2	225	226	23179310	0.00356927
2	226	227	22017091	0.00709616
2	227	228	22488347	0.00814065
2	228	229	23912145	0.000668332
2	229	230	25551151	0.000154317
2	230	231	26846439	0.00294434
2	231	232	28155259	0.0523755
2	232	233	26731329	0.0815904
2	233	234	26793367	0.0824982
2	234	235	27627941	0.134127
2	235	236	31007291	0.307099
2	236	237	31298256	0.569197
2	237	238	30270630	0.648937
2	238	239	28829688	0.185803
2	239	240	26759508	0.00162393
2	240	241	25872801	6.01325e-05
2	241	242	25316412	0.00069259
2	242	243	26527664	0.0188366
2	243	244	25963740	0.0388344
2	244	245	25128306	0.0252417
2	245	246	26512645	0.00878608
2	246	247	27165277	0.00498423
2	247	248	27738506	0.00947801
2	248	249	27327367	0.0262652
2	249	250	21638522	0.0584763
2	250	251	15348339	0.111559
2	251	251.727	9520015	0.179292
3	0	1	10195525	0.0267567
3	1	2	14678002	0.0223222
3	2	3	19192234	0.0107392
3	3	4	23689139	0.00828805
3	4	5	24286747	0.020566
3	5	6	26278588	0.0260029
3	6	7	37589044	0.070913
3	7	8	39081942	0.431036
3	8	9	40977547	0.747431
3	9	10	41842748	0.834379
3	10	11	31093084	0.873866
3	11	12	24653861	0.619803
3	12	13	22583511	0.0732217
3	13	14	22819028	0.0269953
3	14	15	23459341	0.0338343
3	15	16	25891633	0.0345755
3	16	17	25735634	0.01474
3	17	18	25672976	0.0079684
3	18	19	26059803	0.0111316
3	19	20	24845129	0.0104401
3	20	21	23513460	0.00224074
3	21	22	22412539	0.00060558
3	22	23	23381530	0.00010293
3	23	24	23337023	6.56566e-06
3	24	25	24782078	8.68542e-06
3	25	26	24676708	0.000185562
3	26	27	24627788	0.00290515
3	27	28	24379503	0.0133607
3	28	29	23273224	0.0303887
3	29	30	21817355	0.0860859
3	30	31	20335124	0.184453
3	31	32	20468083	0.309753
3	32	33	21964869	0.385168
3	33	34	22671400	0.272339
3	34	35	22647096	0.0783171
3	35	36	21901546	0.017405
3	36	37	21114468	0.00761483
3	37	38	21061281	0.00201905
3	38	39	20685795	0.000182744
3	39	40	21318252	4.57457e-05
3	40	41	21868261	0.000387867
3	41	42	21656234	0.00887905
3	42	43	22501103	0.0533826
3	43	44	21867322	0.105953
3	44	45	21619292	0.0423182
3	45	46	21470415	0.0245222
3	46	47	22646313	0.0198896
3	47	48	22833344	0.00502187
3	48	49	22602472	0.0012926
3	49	50	22649979	0.000844328
3	50	51	22446403	0.00162478
3	51	52	28727691	0.018301
3	52	53	28858594	0.12149
3	53	54	35224634	0.0916744
3	54	55	36163449	0.0267077
3	55	56	27545970	0.0131496
3	56	57	27538393	0.00448623
3	57	58	23181376	0.00034213
3	58	59	23706440	4.41344e-06
3	59	60	23326590	6.43128e-07
3	60	61	23020041	3.64145e-06
3	61	62	23171817	4.43572e-05
3	62	63	22510638	1.76102e-05
3	63	64	23159227	1.5726e-07
3	64	65	22860481	9.41362e-09
3	65	66	21745333	5.11008e-09
3	66	67	20863700	1.57156e-09
3	67	68	20865488	4.13115e-07
3	68	69	21008384	6.51264e-06
3	69	70	23912845	3.54881e-05
3	70	71	25625716	0.000127848
3	71	72	26343001	0.000272636
3	72	73	25766863	0.000781236
3	73	74	25596564	0.00256063
3	74	75	25070154	0.00558461
3	75	76	26140667	0.00659573
3	76	77	25842089	0.00389262
3	77	78	26631672	0.00185988
3	78	79	24868450	0.000444671
3	79	80	25045593	0.000488155
3	80	81	24345753	0.0014853
3	81	82	24792120	0.000985569
3	82	83	24402674	0.000459859
3	83	84	24410168	0.000282293
3	84	85	24983133	0.000146615
3	85	86	24240708	0.000224644
3	86	87	24128183	0.000701603
3	87	88	22223497	0.00436687
3	88	89	21536562	0.00332989
3	89	90	20931895	0.00213886
3	90	91	20484031	0.00340793
3	91	92	20636383	0.00292444
3	92	93	21547264	0.00988561
3	93	94	22944472	0.0631893
3	94	95	24198743	0.112005
3	95	96	24893005	0.0243165
3	96	97	25896826	0.00433073
3	97	98	26050918	0.0114638
3	98	99	27224333	0.0462977
3	99	100	25899961	0.0903832
3	100	101	24912223	0.0567523
3	101	102	23435515	0.00817722
3	102	103	21734462	0.00190827
3	103	104	20219569	0.00032813
3	104	105	18601125	0.000278791
3	105	106	16835878	0.000821889
3	106	107	15812000	0.00057733
3	107	108	16505618	0.000416844
3	108	109	17258790	0.00113851
3	109	110	19531436	0.00296196
3	110	111	21137578	0.0024644
3	111	112	22474521	0.00257151
3	112	113	22130947	0.00032189
3	113	114	22037773	2.06638e-05
3	114	115	22343628	3.17409e-05
3	115	116	21680104	0.0012593
3	116	117	22101238	0.00542645
3	117	118	22293252	0.00546034
3	118	119	22199414	0.0112829
3	119	120	22930314	0.0156128
3	120	121	23581121	0.0188354
3	121	122	23248752	0.0897268
3	122	123	22468760	0.218375
3	123	124	23324386	0.155735
3	124	125	22218873	0.0393667
3	125	126	22142975	0.00571476
3	126	127	24003451	0.00340847
3	127	128	27788936	0.00158068
3	128	129	29982383	0.00151626
3	129	130	29957205	0.0199186
3	130	131	30005450	0.147849
3	131	132	28111569	0.281393
3	132	133	27048255	0.14654
3	133	134	28021586	0.0147479
3	134	135	25565884	0.00202769
3	135	136	24841618	0.000687541
3	136	137	23742139	0.000515053
3	137	138	23640694	0.00242875
3	138	139	24633831	0.0255454
3	139	140	25103801	0.0655248
3	140	141	23501472	0.0118685
3	141	142	23508199	0.00088993
3	142	143	23081274	0.000510003
3	143	144	23795677	0.000764622
3	144	145	24660299	0.000763698
3	145	146	25185167	0.000760243
3	146	147	25295102	0.000716557
3	147	148	23863186	0.00150366
3	148	149	23521018	0.00560097
3	149	150	24627815	0.0206205
3	150	151	25472914	0.0536711
3	151	152	28432400	0.0498417
3	152	153	28219755	0.0223975
3	153	154	29184853	0.0264183
3	154	155	27624296	0.050527
3	155	156	27310112	0.0544608
3	156	157	23575796	0.00937381
3	157	158	23923562	0.000531516
3	158	159	21712699	0.00179918
3	159	160	21317551	0.0372528
3	160	161	20978217	0.126621
3	161	162	20615570	0.100658
3	162	163	19494092	0.0544831
3	163	164	18318676	0.0556576
3	164	165	18200719	0.0604625
3	165	166	17808403	0.0362014
3	166	167	18759878	0.0307422
3	167	168	19773104	0.0231724
3	168	169	21417486	0.00655342
3	169	170	23077389	0.000311437
3	170	171	23837324	0.0001351
3	171	172	24651780	0.00193356
3	172	173	24593971	0.00756115
3	173	174	24852325	0.00482556
3	174	175	24842888	0.00341556
3	175	176	27303442	0.00362608
3	176	177	25878051	0.0103501
3	177	178	24984719	0.0127001
3	178	179	24502606	0.00380774
3	179	180	21632840	0.00112942
3	180	181	21989921	0.00452801
3	181	182	21601235	0.0765336
3	182	183	22349738	0.0824831
3	183	184	23768266	0.00620246
3	184	185	24551333	0.000648808
3	185	186	27854186	0.000683817
3	186	187	29216854	0.00645576
3	187	188	29120583	0.0162011
3	188	189	30675293	0.00694773
3	189	190	29698371	0.00237143
3	190	191	30715446	0.00344548
3	191	192	29960086	0.00730938
3	192	193	26072788	0.00972176
3	193	194	26335445	0.0105294
3	194	195	26494618	0.00378762
3	195	196	27734258	0.0102836
3	196	197	29246566	0.0972699
3	197	198	31588301	0.195669
3	198	199	30968608	0.180167
3	199	200	29346032	0.138096
3	200	201	28279663	0.130012
3	201	202	26796069	0.146978
3	202	203	25858571	0.109289
3	203	204	24759936	0.0177926
3	204	205	24165537	0.00307401
3	205	206	24146536	0.0146197
3	206	207	24607577	0.0516141
3	207	208	25064960	0.0973104
3	208	209	25259249	0.165909
3	209	210	25355965	0.0991541
3	210	211	27407800	0.042135
3	211	212	28904898	0.0299903
3	212	213	32085753	0.0398636
3	213	214	30945398	0.058636
3	214	215	28754323	0.119963
3	215	216	23855740	0.17461
3	216	217	17145157	0.195981
3	217	218	11660290	0.228155
3	218	218.309	7005177	0.16496
4	0	1	12195560	0.0313541
4	1	2	19106025	0.0614167
4	2	3	24628227	0.105018
4	3	4	31373478	0.0334307
4	4	5	31608726	0.0020647
4	5	6	27576839	0.00174339
4	6	7	28235927	0.0127002
4	7	8	25922559	0.0480937
4	8	9	28647817	0.243359
4	9	10	28341729	0.632422
4	10	11	30982530	0.702291
4	11	12	31493434	0.581761
4	12	13	33411835	0.538023
4	13	14	33882444	0.444832
4	14	15	30896123	0.217646
4	15	16	27544678	0.236228
4	16	17	24753227	0.411168
4	17	18	24856993	0.398848
4	18	19	24776365	0.266376
4	19	20	33469641	0.125027
4	20	21	37540579	0.0146249
4	21	22	37207736	0.00197348
4	22	23	39394077	0.000104633
4	23	24	40364362	0.000116683
4	24	25	24088381	0.000549807
4	25	26	23428553	0.00270343
4	26	27	18945462	0.007677
4	27	28	19792354	0.00409494
4	28	29	20129506	0.000346258
4	29	30	21708937	0.000222808
4	30	31	22544795	0.00124172
4	31	32	22707335	0.00281268
4	32	33	21743734	0.00465516
4	33	34	19880081	0.0132944
4	34	35	19573489	0.0807259
4	35	36	19816827	0.144216
4	36	37	19735455	0.0642885
4	37	38	22205231	0.0322642
4	38	39	22732296	0.0145379
4	39	40	24779564	0.00593385
4	40	41	25064139	0.00865674
4	41	42	25268559	0.0109623
4	42	43	25205356	0.00923449
4	43	44	23245982	0.0124825
4	44	45	22958371	0.0142148
4	45	46	22172106	0.0149105
4	46	47	21064844	0.0287793
4	47	48	19433899	0.0529602
4	48	49	19546659	0.0416797
4	49	50	20766239	0.0373339
4	50	51	20355569	0.0360592
4	51	52	21215996	0.0225885
4	52	53	21533100	0.0203708
4	53	54	23560350	0.0144452
4	54	55	28182515	0.0389199
4	55	56	31605071	0.05885
4	56	57	35856462	0.0527328
4	57	58	38965859	0.144117
4	58	59	32486019	0.129703
4	59	60	31595559	0.101909
4	60	61	28769475	0.129086
4	61	62	26206351	0.0892417
4	62	63	24750167	0.00452266
4	63	64	21321841	4.13784e-06
4	64	65	20367999	1.4415e-07
4	65	66	21620920	1.92182e-05
4	66	67	22546183	0.000473179
4	67	68	24196530	0.0028619
4	68	69	25525849	0.0108816
4	69	70	24359313	0.0127588
4	70	71	23570666	0.00999176
4	71	72	21260066	0.0103291
4	72	73	21156057	0.00555326
4	73	74	19659002	0.000947245
4	74	75	18958630	0.00226482
4	75	76	19519674	0.0233154
4	76	77	19614140	0.0757893
4	77	78	19635080	0.0826858
4	78	79	20739044	0.0421564
4	79	80	21539309	0.034942
4	80	81	22798960	0.0475698
4	81	82	23207864	0.0228366
4	82	83	24466302	0.00740024
4	83	84	24464657	0.0161978
4	84	85	25916004	0.0870505
4	85	86	24793532	0.28096
4	86	87	23410020	0.300123
4	87	88	25044387	0.12658
4	88	89	25430052	0.034183
4	89	90	25110175	0.0798492
4	90	91	25611420	0.236316
4	91	92	26420246	0.10352
4	92	93	24989938	0.0374341
4	93	94	25591882	0.0279332
4	94	95	26110321	0.038236
4	95	96	24627059	0.0187742
4	96	97	23070029	0.0106858
4	97	98	22834752	0.00866672
4	98	99	19519462	0.00293796
4	99	100	19504341	0.00606659
4	100	101	19074867	0.0218378
4	101	102	20094768	0.0237993
4	102	103	20579015	0.00836628
4	103	104	20936077	0.0015966
4	104	105	20062319	0.000255947
4	105	106	19853649	0.000188054
4	106	107	19553233	0.000129096
4	107	108	20000535	0.000177528
4	108	109	20514816	0.00502984
4	109	110	20795083	0.190763
4	110	111	22454448	0.240137
4	111	112	23749538	0.0569153
4	112	113	25114849	0.00491373
4	113	114	24738219	0.000276188
4	114	115	22639760	0.000345814
4	115	116	21881552	0.000537218
4	116	117	21437277	0.000170698
4	117	118	21120936	3.4491e-05
4	118	119	20629674	0.000100821
4	119	120	20285086	0.000797208
4	120	121	19893920	0.000443966
4	121	122	20171434	6.60156e-05
4	122	123	21053644	1.29116e-05
4	123	124	21054289	3.52009e-05
4	124	125	21357962	0.00253268
4	125	126	21633481	0.108883
4	126	127	21220263	0.483378
4	127	128	21185139	0.398861
4	128	129	21640026	0.154947
4	129	130	22257943	0.107536
4	130	131	22035842	0.0389961
4	131	132	22852598	0.0078523
4	132	133	23277819	0.00314498
4	133	134	26309164	0.014381
4	134	135	25020344	0.0718237
4	135	136	24684345	0.0473443
4	136	137	25397609	0.00956456
4	137	138	24658297	0.00506672
4	138	139	23780843	0.0150653
4	139	140	23167003	0.0432894
4	140	141	22561475	0.0384454
4	141	142	22621279	0.00876114
4	142	143	22309826	0.00595105
4	143	144	21675186	0.0231814
4	144	145	22201942	0.0873928
4	145	146	23432854	0.226352
4	146	147	24137136	0.26765
4	147	148	25067746	0.251066
4	148	149	24811480	0.229075
4	149	150	24448951	0.0818562
4	150	151	23605407	0.0462168
4	151	152	22707784	0.129376
4	152	153	22024715	0.133054
4	153	154	22192114	0.0580328
4	154	155	21614057	0.0131707
4	155	156	21708020	0.000306631
4	156	157	21115916	1.34508e-05
4	157	158	20846272	1.70077e-05
4	158	159	21390410	0.000118385
4	159	160	20843190	4.84121e-05
4	160	161	20523610	9.4516e-06
4	161	162	22520816	6.42667e-05
4	162	163	21955268	0.00299706
4	163	164	22031997	0.0052642
4	164	165	23219096	0.00253932
4	165	166	21958428	0.0033302
4	166	167	22317493	0.02558
4	167	168	22797345	0.0961636
4	168	169	21565888	0.0371146
4	169	170	21584247	0.00523815
4	170	171	21335519	0.00408822
4	171	172	22068734	0.0247919
4	172	173	22937212	0.121973
4	173	174	22644868	0.403538
4	174	175	22289987	0.42262
4	175	176	21902832	0.186334
4	176	177	22620256	0.0788252
4	177	178	21275583	0.0463867
4	178	179	21339209	0.0288906
4	179	180	22367430	0.00600018
4	180	181	22877651	0.00422974
4	181	182	23983865	0.00806147
4	182	183	25892209	0.0193837
4	183	184	24780950	0.0199376
4	184	185	26190631	0.00938502
4	185	186	27935636	0.00945276
4	186	187	31056284	0.0145065
4	187	188	35126810	0.019484
4	188	189	36579414	0.0356344
4	189	190	38147781	0.034591
4	190	191	35391697	0.0161824
4	191	192	30847477	0.0102594
4	192	193	29865507	0.0113836
4	193	194	28423121	0.0565866
4	194	195	27983895	0.17542
4	195	196	28757739	0.265407
4	196	197	28058099	0.187492
4	197	198	30269059	0.0386297
4	198	199	31976546	0.00397455
4	199	200	33503995	0.00102095
4	200	201	26175148	0.00549239
4	201	202	20395299	0.0264024
4	202	202.888	14342140	0.0482792
5	0	1	11904431	0.0420171
5	1	2	17079110	0.0524691
5	2	3	23543581	0.0921618
5	3	4	30317001	0.154325
5	4	5	30809186	0.154382
5	5	6	30228116	0.0707908
5	6	7	33173177	0.0210334
5	7	8	32164057	0.0203929
5	8	9	33709745	0.159871
5	9	10	34358643	0.459327
5	10	11	34296334	0.625698
5	11	12	33315651	0.754232
5	12	13	32361832	0.407098
5	13	14	30409416	0.0947266
5	14	15	29462209	0.138844
5	15	16	29279413	0.254783
5	16	17	26177920	0.158538
5	17	18	24099659	0.0874661
5	18	19	23277036	0.084739
5	19	20	23524654	0.179234
5	20	21	23992085	0.310377
5	21	22	23902082	0.288844
5	22	23	24196321	0.299216
5	23	24	25169043	0.445777
5	24	25	26969301	0.44724
5	25	26	25813901	0.213814
5	26	27	26557318	0.0548381
5	27	28	24753520	0.0188963
5	28	29	24053849	0.0675033
5	29	30	23476241	0.28433
5	30	31	22450437	0.287586
5	31	32	23141898	0.151264
5	32	33	23339679	0.205078
5	33	34	24127269	0.316686
5	34	35	23887230	0.119491
5	35	36	22908190	0.0217656
5	36	37	21877962	0.00971574
5	37	38	20866569	0.0357166
5	38	39	20176485	0.0834144
5	39	40	20075554	0.0586154
5	40	41	19864769	0.0191213
5	41	42	20003156	0.00848531
5	42	43	19385363	0.00323834
5	43	44	19027575	0.00157272
5	44	45	19556102	0.00823118
5	45	46	20042844	0.007517
5	46	47	22295883	0.00212415
5	47	48	24930026	0.00648235
5	48	49	26281936	0.0143158
5	49	50	29440270	0.00733074
5	50	51	29631645	0.00480165
5	51	52	30727572	0.00415676
5	52	53	30930702	0.00368603
5	53	54	30777520	0.0127649
5	54	55	28351999	0.0957137
5	55	56	28393845	0.0908924
5	56	57	28166868	0.0190534
5	57	58	27280972	0.01691
5	58	59	27550567	0.00871074
5	59	60	25645259	0.0011605
5	60	61	21583556	0.00083458
5	61	62	18913969	0.000670042
5	62	63	18477874	0.000257627
5	63	64	18724443	0.000352886
5	64	65	19674205	0.000619647
5	65	66	21451532	0.000858585
5	66	67	21615456	0.00665262
5	67	68	22681268	0.0241138
5	68	69	22595764	0.0418421
5	69	70	22262827	0.131108
5	70	71	22715207	0.145754
5	71	72	22251801	0.0589382
5	72	73	22595875	0.0497386
5	73	74	24103163	0.0532991
5	74	75	24637106	0.0586091
5	75	76	25334566	0.040467
5	76	77	26181550	0.00514568
5	77	78	28068166	0.00190154
5	78	79	28690818	0.0107408
5	79	80	28451998	0.0624305
5	80	81	30029217	0.113064
5	81	82	29482916	0.0666345
5	82	83	28972379	0.0299177
5	83	84	31523905	0.0185334
5	84	85	27735516	0.0237725
5	85	86	27014026	0.0739536
5	86	87	25419094	0.166456
5	87	88	24629912	0.126619
5	88	89	24847464	0.127971
5	89	90	24929115	0.405594
5	90	91	24964263	0.562388
5	91	92	24547661	0.318293
5	92	93	23119774	0.0762352
5	93	94	22158156	0.0116539
5	94	95	20480054	0.00832284
5	95	96	19729135	0.00238476
5	96	97	19945475	3.4259e-05
5	97	98	20557469	4.08342e-06
5	98	99	18868396	4.2981e-05
5	99	100	19507553	0.000564614
5	100	101	19841019	0.00587525
5	101	102	20621102	0.028042
5	102	103	20451499	0.0229214
5	103	104	19988026	0.00904948
5	104	105	18322095	0.0105856
5	105	106	17992840	0.0277966
5	106	107	17405480	0.013928
5	107	108	19330666	0.0015424
5	108	109	20000049	0.000659937
5	109	110	21345735	0.00255132
5	110	111	21111152	0.00426306
5	111	112	21113405	0.010043
5	112	113	20305336	0.00929616
5	113	114	19973981	0.0031174
5	114	115	20751792	0.00370416
5	115	116	21315527	0.00270168
5	116	117	22079453	0.000696501
5	117	118	21027125	0.000279945
5	118	119	20105434	0.000825216
5	119	120	18470464	0.00203741
5	120	121	18211423	0.00222102
5	121	122	18050767	0.00262478
5	122	123	19074385	0.00181382
5	123	124	20571000	0.00401697
5	124	125	21255534	0.0250806
5	125	126	21798426	0.0174041
5	126	127	21476980	0.00157202
5	127	128	21442844	0.000984215
5	128	129	22303664	0.00456206
5	129	130	24844767	0.00897716
5	130	131	26821100	0.0114421
5	131	132	27757020	0.00219062
5	132	133	28361851	0.000135536
5	133	134	28931568	0.000142932
5	134	135	26847452	0.000313798
5	135	136	26543421	4.099e-05
5	136	137	26291327	2.55423e-05
5	137	138	25112576	0.000659475
5	138	139	25241257	0.034694
5	139	140	23229308	0.0539765
5	140	141	23138170	0.0117862
5	141	142	20532729	0.00418938
5	142	143	21021451	0.000640136
5	143	144	20411254	0.000287496
5	144	145	21492415	0.00100726
5	145	146	24119069	0.00447956
5	146	147	24956650	0.0208059
5	147	148	25801113	0.0158148
5	148	149	26502494	0.00132316
5	149	150	25592339	0.000606737
5	150	151	24592177	0.000896731
5	151	152	23910654	0.000679961
5	152	153	22088501	0.00228472
5	153	154	21040643	0.00451721
5	154	155	20609065	0.00638832
5	155	156	20850631	0.00639319
5	156	157	21586097	0.00905357
5	157	158	23550322	0.0234225
5	158	159	24464371	0.117149
5	159	160	23199795	0.382393
5	160	161	23918171	0.76648
5	161	162	22961570	0.936079
5	162	163	22425703	0.905432
5	163	164	23325679	0.771786
5	164	165	23183282	0.26618
5	165	166	22370554	0.0085589
5	166	167	22248169	0.000858273
5	167	168	21131739	0.000633109
5	168	169	22172129	0.000204083
5	169	170	23893037	5.32569e-06
5	170	171	25119406	1.75007e-07
5	171	172	25643206	1.75801e-06
5	172	173	26236613	7.10784e-05
5	173	174	27336286	0.000772843
5	174	175	26750489	0.0016046
5	175	176	27012474	0.000439843
5	176	177	28233468	4.12202e-05
5	177	178	31932154	1.72584e-05
5	178	179	30857352	7.00804e-05
5	179	180	35915071	0.00165582
5	180	181	37313442	0.052484
5	181	182	30813338	0.0641473
5	182	183	32172708	0.00340833
5	183	184	29896614	0.000206787
5	184	185	28192986	0.00028906
5	185	186	28563104	0.000874863
5	186	187	26600769	0.00222731
5	187	188	25972101	0.00593876
5	188	189	25444318	0.00988307
5	189	190	25203891	0.00402242
5	190	191	24714537	0.00244436
5	191	192	26529276	0.0139403
5	192	193	27599862	0.0489753
5	193	194	28415996	0.0929976
5	194	195	24757463	0.266433
5	195	196	18024196	0.442867
5	196	197	12466291	0.395684
5	197	197.075	6772182	0.249989
6	0	1	15003167	2.49147e-05
6	1	2	20118530	3.47725e-05
6	2	3	24399353	8.82387e-05
6	3	4	31034339	2.02399e-05
6	4	5	30583382	1.37294e-05
6	5	6	27077644	1.923e-05
6	6	7	27956773	9.94237e-05
6	7	8	28700606	0.00305734
6	8	9	28029205	0.0179458
6	9	10	32461712	0.00407906
6	10	11	34836699	0.00107873
6	11	12	29074769	0.000925537
6	12	13	29696214	0.000221952
6	13	14	25078100	0.000179006
6	14	15	23285245	0.000739753
6	15	16	22783524	0.00325431
6	16	17	22370546	0.00993054
6	17	18	21779630	0.036778
6	18	19	22459844	0.206472
6	19	20	23913481	0.517576
6	20	21	25770911	0.572097
6	21	22	26874603	0.538725
6	22	23	28642624	0.450587
6	23	24	27069656	0.205745
6	24	25	27431822	0.125013
6	25	26	27730217	0.0737976
6	26	27	29293645	0.011813
6	27	28	27585295	0.000468501
6	28	29	27163024	0.000257231
6	29	30	27310873	0.009921
6	30	31	28854016	0.150699
6	31	32	27965906	0.451119
6	32	33	29726166	0.480766
6	33	34	29268330	0.18168
6	34	35	26935925	0.0848117
6	35	36	25780904	0.213505
6	36	37	24576177	0.427702
6	37	38	25168178	0.266211
6	38	39	24400785	0.0988556
6	39	40	24714560	0.0899613
6	40	41	26391359	0.0877127
6	41	42	27168851	0.0285663
6	42	43	29815181	0.0180663
6	43	44	27927398	0.0732258
6	44	45	28288160	0.137318
6	45	46	29213443	0.0511964
6	46	47	22997264	0.0189027
6	47	48	17919703	0.015526
6	48	49	12526005	0.0269738
6	49	50	3244571	0.176471
6	50	51	15769469	0.000827063
6	51	52	25551637	4.27103e-05
6	52	53	30945300	8.69018e-06
6	53	54	36552903	4.8613e-06
6	54	55	36302214	1.70389e-05
6	55	56	30389257	6.58478e-05
6	56	57	29658441	0.000121058
6	57	58	28227954	5.68e-05
6	58	59	30244196	2.42922e-05
6	59	60	32244656	0.00100795
6	60	61	32595211	0.0074278
6	61	62	33128101	0.00370465
6	62	63	30806963	0.00375842
6	63	64	30971130	0.000883411
6	64	65	28091670	5.16177e-05
6	65	66	25826563	3.4078e-06
6	66	67	26396581	3.16527e-05
6	67	68	25462350	0.00336223
6	68	69	24859613	0.00774766
6	69	70	22966104	0.000989643
6	70	71	21477493	0.000122089
6	71	72	21472969	0.000190442
6	72	73	22353273	0.000165305
6	73	74	24679170	8.11654e-06
6	74	75	24247497	1.36821e-06
6	75	76	22050070	1.27019e-05
6	76	77	19693675	9.72382e-05
6	77	78	18562098	0.00251215
6	78	79	16758331	0.00475857
6	79	80	17619494	0.00305963
6	80	81	19864438	0.003589
6	81	82	20714575	0.03051
6	82	83	19917231	0.033938
6	83	84	19347995	0.00550424
6	84	85	17879613	0.00266446
6	85	86	17936742	0.00723613
6	86	87	16840591	0.025102
6	87	88	17714883	0.0191119
6	88	89	17740674	0.00134778
6	89	90	19998775	1.18389e-05
6	90	91	22190068	1.61595e-06
6	91	92	23828020	5.23323e-05
6	92	93	28525359	0.000303916
6	93	94	30504111	0.000214413
6	94	95	28701803	3.69304e-05
6	95	96	27214922	1.30646e-05
6	96	97	22496328	6.93788e-05
6	97	98	22019572	3.41018e-05
6	98	99	21366243	7.42077e-06
6	99	100	20509818	8.05338e-05
6	100	101	20064049	0.00288835
6	101	102	19145049	0.0299736
6	102	103	19378007	0.0237927
6	103	104	23361299	0.0113424
6	104	105	27220954	0.0738747
6	105	106	31347261	0.220213
6	106	107	35130801	0.0195815
6	107	108	34259280	0.000884605
6	108	109	33651334	0.00101504
6	109	110	32192636	0.0164781
6	110	111	29329970	0.0409248
6	111	112	27533100	0.00803359
6	112	113	25053320	0.000982503
6	113	114	22709844	0.00244268
6	114	115	21353796	0.00993773
6	115	116	19338318	0.0213382
6	116	117	18932512	0.0336393
6	117	118	18152489	0.0270595
6	118	119	19018718	0.0899916
6	119	120	20307224	0.20674
6	120	121	21268866	0.127802
6	121	122	21771809	0.0497306
6	122	123	20662448	0.0210049
6	123	124	20777409	0.0063276
6	124	125	20002035	0.00163921
6	125	126	20032156	0.00133994
6	126	127	20948662	0.00378054
6	127	128	21584294	0.0143999
6	128	129	22031921	0.0404091
6	129	130	23203802	0.0113586
6	130	131	24316103	0.000380776
6	131	132	24027708	0.00066504
6	132	133	23500531	0.0129583
6	133	134	24227093	0.0330323
6	134	135	25276961	0.0741505
6	135	136	25450958	0.253146
6	136	137	27575418	0.171714
6	137	138	27431692	0.0215721
6	138	139	28025434	0.0226864
6	139	140	26149571	0.0544544
6	140	141	22263953	0.0497933
6	141	142	21643656	0.0282512
6	142	143	19808645	0.017844
6	143	144	20329672	0.00454627
6	144	145	21909067	0.0021195
6	145	146	22975007	0.0122023
6	146	147	24909626	0.0467929
6	147	148	25808743	0.0372842
6	148	149	26184472	0.0371529
6	149	150	25762495	0.0450947
6	150	151	25581151	0.0242387
6	151	152	25498891	0.0921877
6	152	153	24410898	0.326156
6	153	154	25786294	0.137476
6	154	155	25398585	0.0152912
6	155	156	25590952	0.0112885
6	156	157	23769663	0.0735625
6	157	158	22863124	0.257274
6	158	159	22969931	0.100037
6	159	160	22083995	0.00198745
6	160	161	20615997	3.56857e-05
6	161	162	20510464	4.07748e-05
6	162	163	21804929	0.000816011
6	163	164	22463051	0.000556419
6	164	165	22839670	0.000667253
6	165	166	23142971	0.0243854
6	166	167	22546537	0.0891193
6	167	168	22918428	0.0520741
6	168	169	25732219	0.0490891
6	169	170	24099806	0.0140419
6	170	171	23763789	0.00315423
6	171	172	23393922	0.0274007
6	172	173	24234927	0.208247
6	173	174	24531651	0.136556
6	174	175	24244197	0.121251
6	175	176	25548966	0.271439
6	176	177	24961687	0.324367
6	177	178	24263868	0.254555
6	178	179	26368759	0.0743556
6	179	180	26642031	0.0288734
6	180	181	30690304	0.103013
6	181	182	31335548	0.511729
6	182	183	33397117	0.743568
6	183	184	30004462	0.65329
6	184	185	21680007	0.521152
6	185	186	15528105	0.387222
6	186	186.021	8920621	0.408386
7	0	1	10901303	0.00678874
7	1	2	15262334	0.00747403
7	2	3	19720388	0.00668072
7	3	4	24244776	0.00104012
7	4	5	23772677	2.90069e-05
7	5	6	23663289	5.3634e-06
7	6	7	23666485	1.88357e-05
7	7	8	23132474	2.35038e-05
7	8	9	23661982	2.31484e-05
7	9	10	23877672	0.000250442
7	10	11	24245253	0.0237929
7	11	12	24261423	0.0812634
7	12	13	25561638	0.0437564
7	13	14	24862933	0.0232484
7	14	15	25315318	0.135172
7	15	16	24185060	0.351884
7	16	17	23249944	0.189268
7	17	18	22348267	0.0794379
7	18	19	23709503	0.0344774
7	19	20	23459991	0.0379973
7	20	21	22716176	0.0297956
7	21	22	23662909	0.00455144
7	22	23	25022416	0.00381499
7	23	24	24505377	0.0197614
7	24	25	23838421	0.0633117
7	25	26	24097121	0.0371161
7	26	27	23144489	0.0176499
7	27	28	21153635	0.0267425
7	28	29	20639961	0.00244102
7	29	30	19516053	2.33312e-05
7	30	31	19953020	4.51366e-05
7	31	32	19805464	0.000992912
7	32	33	20757343	0.000432678
7	33	34	21314209	8.44985e-05
7	34	35	22743029	0.000188308
7	35	36	24278076	0.00145533
7	36	37	23921767	0.00298754
7	37	38	25261882	0.00426119
7	38	39	25309421	0.0367736
7	39	40	26844344	0.0218128
7	40	41	27027305	0.00335398
7	41	42	28226496	0.0494376
7	42	43	28399242	0.363194
7	43	44	27470501	0.433931
7	44	45	26110330	0.151714
7	45	46	26561971	0.058439
7	46	47	23604910	0.131949
7	47	48	23512708	0.146687
7	48	49	23308523	0.102649
7	49	50	24647170	0.0697581
7	50	51	26666163	0.108727
7	51	52	26047424	0.168061
7	52	53	25713195	0.0818028
7	53	54	25156301	0.0489837
7	54	55	23630482	0.088007
7	55	56	23619588	0.14769
7	56	57	23385966	0.315884
7	57	58	23117845	0.398004
7	58	59	22821418	0.1369
7	59	60	23599269	0.0701609
7	60	61	23090650	0.114389
7	61	62	23628446	0.0912245
7	62	63	23980750	0.0638875
7	63	64	23766315	0.0513208
7	64	65	24310481	0.0738587
7	65	66	23474815	0.129477
7	66	67	23911744	0.172218
7	67	68	23403304	0.124692
7	68	69	22401796	0.0430538
7	69	70	22774833	0.0125191
7	70	71	21615655	0.00910916
7	71	72	20420764	0.0348872
7	72	73	19175557	0.0648096
7	73	74	18280968	0.116575
7	74	75	17956068	0.209923
7	75	76	20051744	0.065085
7	76	77	21116301	0.001361
7	77	78	22681563	6.5729e-05
7	78	79	24414947	0.000198636
7	79	80	24979712	0.000284564
7	80	81	27312952	0.000103807
7	81	82	28251509	7.35788e-05
7	82	83	29275988	0.000428442
7	83	84	28571989	0.00109519
7	84	85	25569911	0.00295403
7	85	86	24240570	0.020084
7	86	87	24421134	0.0640507
7	87	88	24674959	0.115117
7	88	89	23832961	0.0173939
7	89	90	23779285	0.0070367
7	90	91	23643537	0.03344
7	91	92	23490447	0.0447642
7	92	93	21960784	0.0514518
7	93	94	20631817	0.0837424
7	94	95	19357857	0.0637472
7	95	96	19498055	0.0192613
7	96	97	21033487	0.00203808
7	97	98	21535439	0.000246589
7	98	99	22367059	0.000134416
7	99	100	22900454	1.61116e-05
7	100	101	22338816	5.05671e-06
7	101	102	23030399	0.000116366
7	102	103	23206045	0.0151806
7	103	104	20588883	0.0433533
7	104	105	21297758	0.00988931
7	105	106	20191642	0.00114128
7	106	107	21102335	0.00117757
7	107	108	23886940	0.017858
7	108	109	25005112	0.0780001
7	109	110	24489290	0.0544035
7	110	111	25086872	0.034631
7	111	112	26248628	0.0149343
7	112	113	23451273	0.000220672
7	113	114	22262494	6.41114e-06
7	114	115	21002120	9.67419e-05
7	115	116	21072075	0.00750168
7	116	117	21206418	0.0690189
7	117	118	20525227	0.0108202
7	118	119	20365870	0.00025184
7	119	120	20227828	0.000150217
7	120	121	19458365	0.000282725
7	121	122	19196971	0.000324465
7	122	123	20531641	0.00605031
7	123	124	21008077	0.120469
7	124	125	22375733	0.211879
7	125	126	24292895	0.0852896
7	126	127	23722295	0.0273602
7	127	128	24322166	0.0273644
7	128	129	25291201	0.044418
7	129	130	25172661	0.0349241
7	130	131	24389401	0.00669307
7	131	132	23055365	0.00146641
7	132	133	22648442	0.00355226
7	133	134	23302129	0.0163428
7	134	135	23984996	0.134705
7	135	136	24201922	0.193419
7	136	137	25060243	0.0440281
7	137	138	25561966	0.00999659
7	138	139	25003892	0.00181237
7	139	140	25036619	2.33786e-05
7	140	141	25236406	1.58062e-06
7	141	142	24973308	9.904e-05
7	142	143	24570830	0.00172639
7	143	144	24020505	0.00611778
7	144	145	22632635	0.0131759
7	145	146	21323631	0.038553
7	146	147	20897023	0.036369
7	147	148	20450205	0.00517537
7	148	149	21150488	0.0132093
7	149	150	23389109	0.0746666
7	150	151	23594076	0.0298528
7	151	152	24602438	0.00249282
7	152	153	25587851	0.000283185
7	153	154	24298123	0.000702793
7	154	155	23997089	0.00777174
7	155	156	22766339	0.0123264
7	156	157	24665063	0.0017569
7	157	158	26081527	0.000290573
7	158	159	26788327	4.79371e-05
7	159	160	28491854	1.06873e-05
7	160	161	29962305	4.94107e-05
7	161	162	28469196	4.84598e-05
7	162	163	29135147	5.3146e-05
7	163	164	29062301	0.000201019
7	164	165	31926321	0.00275353
7	165	166	30117089	0.0488918
7	166	167	28066217	0.209028
7	167	168	27560782	0.234988
7	168	169	28280616	0.0514344
7	169	170	27759812	0.0261714
7	170	171	31163485	0.0463689
7	171	172	30184321	0.142077
7	172	173	30398140	0.272708
7	173	174	31348403	0.216497
7	174	175	30971888	0.0629055
7	175	176	26842380	0.00189253
7	176	177	20618873	0.000158474
7	177	178	15572906	0.000150697
7	178	178.398	8652441	0.000922328
8	0	1	10078299	0.013833
8	1	2	14036428	0.00461043
8	2	3	18122189	0.00119037
8	3	4	22274372	0.00174914
8	4	5	20900446	0.00292057
8	5	6	19334702	0.00293632
8	6	7	18019205	0.00522037
8	7	8	17713906	0.0288621
8	8	9	16939430	0.110086
8	9	10	17096383	0.235363
8	10	11	18714993	0.313021
8	11	12	18742851	0.208506
8	12	13	19739102	0.176328
8	13	14	23183463	0.194065
8	14	15	56916291	0.0964803
8	15	16	61262321	0.177746
8	16	17	101854876	0.336214
8	17	18	101171758	0.43922
8	18	19	64697293	0.457805
8	19	20	56940965	0.149721
8	20	21	19887989	0.0144171
8	21	22	17130947	0.0137101
8	22	23	23915206	0.0138315
8	23	24	24527549	0.0124907
8	24	25	24898481	0.0163779
8	25	26	23965706	0.0252467
8	26	27	18838331	0.0277049
8	27	28	17213560	0.0311981
8	28	29	17979910	0.0433374
8	29	30	19759616	0.127146
8	30	31	21064285	0.249795
8	31	32	19923397	0.225431
8	32	33	19705750	0.252946
8	33	34	19320603	0.126825
8	34	35	19661661	0.0496883
8	35	36	20804076	0.039384
8	36	37	23383722	0.0307419
8	37	38	26243525	0.04444
8	38	39	28039542	0.034655
8	39	40	27713447	0.0103941
8	40	41	26090776	0.00465406
8	41	42	25197488	0.00270211
8	42	43	23717619	0.00340325
8	43	44	22797865	0.00207939
8	44	45	22875131	0.00014877
8	45	46	23070069	0.000110446
8	46	47	23901850	0.00381826
8	47	48	24155550	0.0107179
8	48	49	25657118	0.00159326
8	49	50	25284096	0.00016748
8	50	51	24599877	0.000222895
8	51	52	23510348	0.000245542
8	52	53	22292424	9.58321e-05
8	53	54	20418115	6.36735e-05
8	54	55	19236122	1.48748e-05
8	55	56	19392752	9.59289e-05
8	56	57	19939365	0.00402713
8	57	58	21490955	0.00153347
8	58	59	23096749	0.000320686
8	59	60	22269112	0.000655916
8	60	61	20436790	0.0073676
8	61	62	19772962	0.0330897
8	62	63	18259064	0.0198226
8	63	64	17051075	0.0024625
8	64	65	18271820	0.00021939
8	65	66	19534444	4.87896e-05
8	66	67	20865056	1.65571e-05
8	67	68	21907734	8.67608e-06
8	68	69	22593842	4.41733e-05
8	69	70	23073968	0.000918379
8	70	71	22351522	0.00278272
8	71	72	21870956	0.000725363
8	72	73	20056955	0.000144794
8	73	74	19173701	0.000154172
8	74	75	18888677	0.000237496
8	75	76	19846837	0.00107832
8	76	77	21066359	0.0069842
8	77	78	22097585	0.00621953
8	78	79	22229356	0.00260813
8	79	80	23378091	0.00343063
8	80	81	23278015	0.0014355
8	81	82	24649929	2.7578e-05
8	82	83	23767820	5.86854e-07
8	83	84	22319467	5.63818e-07
8	84	85	20637971	6.10455e-06
8	85	86	19981529	0.000237068
8	86	87	18385661	0.000709198
8	87	88	18644305	0.000312367
8	88	89	18554139	5.54374e-05
8	89	90	19331349	0.000107517
8	90	91	18342209	0.00186405
8	91	92	18704361	0.000854271
8	92	93	19204281	1.66101e-05
8	93	94	20133421	9.04084e-06
8	94	95	21963928	2.52047e-05
8	95	96	23121271	0.000133617
8	96	97	23058100	0.000901935
8	97	98	24644661	0.000788296
8	98	99	24382582	9.73051e-05
8	99	100	24402876	2.13378e-05
8	100	101	25347613	2.69894e-06
8	101	102	25446710	3.00821e-06
8	102	103	26278035	0.000104936
8	103	104	26579576	0.00195048
8	104	105	25505022	0.00770066
8	105	106	25079644	0.00557526
8	106	107	23563479	0.000273754
8	107	108	21914965	5.79686e-06
8	108	109	20329973	1.5851e-05
8	109	110	19481268	0.000705498
8	110	111	18017170	0.000776078
8	111	112	17670810	0.000164049
8	112	113	18378503	0.000186512
8	113	114	19562413	0.000637361
8	114	115	20942490	0.00205434
8	115	116	21375048	0.0150235
8	116	117	21488277	0.0622505
8	117	118	22859861	0.0430794
8	118	119	22367054	0.00928729
8	119	120	24467393	0.00980499
8	120	121	27031350	0.025857
8	121	122	28072649	0.0325927
8	122	123	28837258	0.0452021
8	123	124	31359234	0.0185353
8	124	125	33470150	0.0238285
8	125	126	30631811	0.111552
8	126	127	29669203	0.388296
8	127	128	25002970	0.586696
8	128	129	27039606	0.669636
8	129	130	28121048	0.504969
8	130	131	30710581	0.121392
8	131	132	28462823	0.0156189
8	132	133	26226712	0.00703144
8	133	134	25601663	0.0128539
8	134	135	23662199	0.0611894
8	135	136	23063428	0.037733
8	136	137	23374267	0.00129451
8	137	138	23682704	1.28867e-05
8	138	139	24337147	2.83653e-06
8	139	140	24359444	0.000179189
8	140	141	23969807	0.0140258
8	141	142	23685252	0.0956127
8	142	143	23172739	0.0669236
8	143	144	22026449	0.00764707
8	144	145	21390382	0.000685391
8	145	146	25720736	0.00205354
8	146	147	26601488	0.0316744
8	147	148	41833375	0.0582682
8	148	149	41095438	0.200724
8	149	150	37974113	0.467243
8	150	151	38557924	0.538622
8	151	152	28481112	0.494168
8	152	153	27102628	0.0885404
8	153	154	26758554	0.00614471
8	154	155	29227723	0.00211613
8	155	156	29858950	0.000538961
8	156	157	31038040	0.00023843
8	157	158	32746069	0.000103853
8	158	159	28678282	6.18069e-05
8	159	160	22741497	0.000250662
8	160	161	16575663	0.000541998
8	161	161.536	8957049	0.000342862
9	0	1	14044418	0.092035
9	1	2	21083761	0.0468562
9	2	3	26359526	0.0165626
9	3	4	34366487	0.00602596
9	4	5	32963100	0.00157728
9	5	6	29652656	0.00334592
9	6	7	27417224	0.0494386
9	7	8	24405680	0.213881
9	8	9	21586485	0.156947
9	9	10	20829088	0.0328811
9	10	11	20710451	0.00894081
9	11	12	20255820	0.00437949
9	12	13	18825882	0.00111932
9	13	14	19073524	0.00020043
9	14	15	19342413	4.76475e-05
9	15	16	20318973	0.000391622
9	16	17	22468528	0.00904168
9	17	18	22924892	0.00825297
9	18	19	24089253	0.000462674
9	19	20	22777915	3.97506e-05
9	20	21	22571789	7.85443e-05
9	21	22	22409575	0.00046643
9	22	23	22239469	0.00270401
9	23	24	20274518	0.0112835
9	24	25	20834389	0.0172748
9	25	26	20821094	0.0201611
9	26	27	22879621	0.0539652
9	27	28	25501661	0.0613275
9	28	29	25570626	0.021597
9	29	30	25467986	0.00197695
9	30	31	23535064	2.37329e-05
9	31	32	23714834	3.01534e-07
9	32	33	22062525	1.09287e-06
9	33	34	21893743	5.29753e-05
9	34	35	23188301	0.000181111
9	35	36	23174027	2.90516e-05
9	36	37	22064823	4.65344e-05
9	37	38	22684001	0.000666979
9	38	39	21198143	0.00635316
9	39	40	21765607	0.00904996
9	40	41	22528468	0.0159527
9	41	42	22409868	0.0860472
9	42	43	22218692	0.234616
9	43	44	20940415	0.215024
9	44	45	20183297	0.139226
9	45	46	20002973	0.0878578
9	46	47	21250475	0.173807
9	47	48	22129489	0.244734
9	48	49	22725254	0.0168151
9	49	50	22786616	0.000107136
9	50	51	20568329	6.45207e-06
9	51	52	19852505	1.26878e-06
9	52	53	18600873	5.44685e-07
9	53	54	18888173	5.88362e-06
9	54	55	20435227	5.85505e-05
9	55	56	22488249	0.000581645
9	56	57	23802711	0.00632201
9	57	58	24856470	0.0381766
9	58	59	27724845	0.0574727
9	59	60	35968645	0.042226
9	60	61	56859499	0.0235612
9	61	62	56599929	0.00872328
9	62	63	54948261	0.0047639
9	63	64	45663341	0.00392699
9	64	65	28238489	0.0138646
9	65	66	21263906	0.00736144
9	66	67	22051142	0.00182747
9	67	68	22206248	0.00423764
9	68	69	22464193	0.0323581
9	69	70	23682990	0.0770572
9	70	71	24348235	0.0460297
9	71	72	25016344	0.0222103
9	72	73	25052911	0.00938979
9	73	74	23589184	0.00489195
9	74	75	22878618	0.0124962
9	75	76	22388557	0.089778
9	76	77	22740315	0.179489
9	77	78	22593129	0.0485897
9	78	79	23071393	0.00684874
9	79	80	23150647	0.00515571
9	80	81	23317463	0.0111811
9	81	82	24052058	0.0196052
9	82	83	25788772	0.0546015
9	83	84	25322540	0.0574087
9	84	85	25582394	0.0056029
9	85	86	27698948	0.00200804
9	86	87	29372322	0.00508054
9	87	88	31289578	0.00211514
9	88	89	31425854	0.000346147
9	89	90	34012463	6.38453e-05
9	90	91	34313585	0.000656944
9	91	92	29084840	0.0217202
9	92	93	27514201	0.0178903
9	93	94	25321040	0.00483854
9	94	95	24431477	0.0118356
9	95	96	22733434	0.00894152
9	96	97	22638023	0.00117254
9	97	98	21465048	0.000114047
9	98	99	20363322	3.38668e-05
9	99	100	18505453	3.24694e-05
9	100	101	18023036	4.68581e-05
9	101	102	18012479	0.000668774
9	102	103	19482169	0.0337701
9	103	104	20960779	0.278506
9	104	105	21937208	0.247338
9	105	106	23072157	0.101382
9	106	107	23391708	0.133494
9	107	108	22851425	0.210485
9	108	109	22719330	0.16085
9	109	110	22450708	0.0922161
9	110	111	22062155	0.127153
9	111	112	21848804	0.179356
9	112	113	23770409	0.213841
9	113	114	23991443	0.32073
9	114	115	25118557	0.413685
9	115	116	25278906	0.533039
9	116	117	24240363	0.372084
9	117	118	23641734	0.0790335
9	118	119	22708738	0.0757289
9	119	120	21781819	0.405223
9	120	121	21929891	0.569768
9	121	122	23467749	0.249723
9	122	123	22453974	0.0883675
9	123	124	24146565	0.233294
9	124	125	24486593	0.361444
9	125	126	25600995	0.0884446
9	126	127	26011179	0.0181569
9	127	128	25849854	0.00628306
9	128	129	26237586	0.00617747
9	129	130	25100727	0.00995193
9	130	131	25803673	0.00774423
9	131	132	28155667	0.00496689
9	132	133	28186163	0.00521127
9	133	134	30335627	0.00866936
9	134	135	31327673	0.0152832
9	135	136	27996980	0.0116266
9	136	137	27781438	0.00711447
9	137	138	27715314	0.000984026
9	138	139	28645867	0.000277113
9	139	140	28293283	0.00087149
9	140	141	29090495	0.00103068
9	141	142	26582617	0.00037988
9	142	143	28000630	0.00010782
9	143	144	28805196	0.00463119
9	144	145	31758394	0.0743952
9	145	146	43537196	0.232913
9	146	147	45337420	0.242412
9	147	148	50029900	0.0624036
9	148	149	49919612	0.0108707
9	149	150	32440108	0.0084189
9	150	151	30707963	0.00459588
9	151	152	26178912	0.00399903
9	152	153	27089175	0.0234801
9	153	154	26658420	0.105013
9	154	155	22986160	0.17242
9	155	156	17292085	0.0851072
9	156	157	12071384	0.0338281
9	157	157.345	6138882	0.0243743
10	0	1	13674817	0.0368976
10	1	2	26217977	0.0479694
10	2	3	32211966	0.0434124
10	3	4	39057629	0.032903
10	4	5	40041614	0.139363
10	5	6	39455005	0.387965
10	6	7	37993906	0.141993
10	7	8	41881535	0.00945882
10	8	9	37152399	0.00152096
10	9	10	32548059	0.00575435
10	10	11	30740903	0.0148523
10	11	12	29214160	0.0325335
10	12	13	26731862	0.198703
10	13	14	28758927	0.694357
10	14	15	29933783	0.939322
10	15	16	32044262	0.887473
10	16	17	30845258	0.662273
10	17	18	30379554	0.529554
10	18	19	30370610	0.395105
10	19	20	30655453	0.317177
10	20	21	28983623	0.418271
10	21	22	30294210	0.446813
10	22	23	28724700	0.134379
10	23	24	27009505	0.0361618
10	24	25	27215524	0.0287292
10	25	26	23806642	0.00444575
10	26	27	23793820	0.000176442
10	27	28	23511276	0.000145486
10	28	29	23239758	0.00782048
10	29	30	22365172	0.265583
10	30	31	24404008	0.362518
10	31	32	24216883	0.142814
10	32	33	25072099	0.0113823
10	33	34	26316861	0.000250708
10	34	35	23824342	0.000553022
10	35	36	24797375	0.00244581
10	36	37	24378505	0.0076304
10	37	38	23237370	0.00165349
10	38	39	22272553	4.54013e-05
10	39	40	20207723	6.26712e-05
10	40	41	18225203	0.000876907
10	41	42	18020231	0.00081975
10	42	43	18147381	0.000254289
10	43	44	18845653	0.000551982
10	44	45	19665203	0.000640379
10	45	46	20394326	0.00409635
10	46	47	20946512	0.117697
10	47	48	21056098	0.430596
10	48	49	21317129	0.608067
10	49	50	21717440	0.560002
10	50	51	23589684	0.303038
10	51	52	24691037	0.0519757
10	52	53	25156166	0.0126416
10	53	54	26481537	0.0081068
10	54	55	26200822	0.000440297
10	55	56	25759729	2.56729e-05
10	56	57	25550644	5.14826e-05
10	57	58	23820835	0.000141072
10	58	59	22134985	0.00034897
10	59	60	21229306	0.00389051
10	60	61	18607820	0.0164308
10	61	62	16932966	0.0156734
10	62	63	16164963	0.00651927
10	63	64	12452525	0.00179165
10	64	65	9357673	0.000768847
10	65	66	12446749	7.72561e-05
10	66	67	14312450	7.01327e-06
10	67	68	16932145	2.15541e-05
10	68	69	19906421	0.000156764
10	69	70	21668099	0.00223886
10	70	71	20741645	0.0235416
10	71	72	20929961	0.115683
10	72	73	21143948	0.147022
10	73	74	21769575	0.0217298
10	74	75	23193378	0.000187006
10	75	76	22652606	0.000122906
10	76	77	21464684	0.0106557
10	77	78	21239372	0.0429222
10	78	79	21316745	0.0514857
10	79	80	21580152	0.147969
10	80	81	24957759	0.298123
10	81	82	25559527	0.533165
10	82	83	28092044	0.495755
10	83	84	30115669	0.126447
10	84	85	29801010	0.0112783
10	85	86	29154233	0.000370991
10	86	87	26971583	8.35276e-05
10	87	88	25539383	0.000151805
10	88	89	24411822	0.000118718
10	89	90	25002120	9.23178e-05
10	90	91	25052153	0.00198017
10	91	92	26011391	0.0131424
10	92	93	27024685	0.00341987
10	93	94	26294099	0.00117529
10	94	95	25276432	0.00144205
10	95	96	24274649	0.00019522
10	96	97	24647776	1.5495e-05
10	97	98	24310874	6.36267e-05
10	98	99	23260263	0.000849247
10	99	100	23032971	0.0127161
10	100	101	23395980	0.0628162
10	101	102	23618026	0.0658745
10	102	103	23412363	0.110278
10	103	104	23047482	0.35337
10	104	105	22793519	0.188499
10	105	106	22338572	0.0137802
10	106	107	22407311	0.0015909
10	107	108	22896421	0.000975407
10	108	109	23127180	0.00151089
10	109	110	23860794	0.000743888
10	110	111	23995429	0.000489142
10	111	112	24839435	0.000210822
10	112	113	24106922	1.89266e-05
10	113	114	23984292	2.37065e-06
10	114	115	23898567	1.30313e-06
10	115	116	23694273	8.80336e-06
10	116	117	22677611	6.61728e-06
10	117	118	22698061	4.30797e-06
10	118	119	21514603	3.052e-06
10	119	120	21135694	3.21641e-07
10	120	121	20756087	6.45254e-06
10	121	122	21157341	0.000502633
10	122	123	23273328	0.00089853
10	123	124	23586661	0.000424858
10	124	125	25652105	0.000787549
10	125	126	26592440	0.00091657
10	126	127	26870981	0.000463052
10	127	128	26685756	0.000322578
10	128	129	25666839	0.000978262
10	129	130	26324987	0.00591482
10	130	131	26368539	0.00127103
10	131	132	27330588	0.000138497
10	132	133	27058707	0.000177211
10	133	134	24230491	0.00275421
10	134	135	25203939	0.0318943
10	135	136	25417097	0.204874
10	136	137	25484535	0.194653
10	137	138	26459369	0.0273277
10	138	139	27593093	0.00536537
10	139	140	24842651	0.00273994
10	140	141	24750960	0.00933598
10	141	142	24544104	0.059558
10	142	143	24733898	0.0657245
10	143	144	26316448	0.0341972
10	144	145	26742880	0.055907
10	145	146	29574706	0.108438
10	146	147	31732172	0.0925476
10	147	148	30574220	0.0510367
10	148	149	29413064	0.00881746
10	149	150	28772625	0.000323321
10	150	151	24111384	6.15503e-05
10	151	152	24169551	9.42046e-05
10	152	153	24021853	0.000432516
10	153	154	26331054	0.000465848
10	154	155	28826248	0.000741851
10	155	156	31037174	0.00204511
10	156	157	32874563	0.00563233
10	157	158	37323477	0.0878419
10	158	159	30904096	0.130978
10	159	160	37810669	0.0531784
10	160	161	35652325	0.028677
10	161	162	45343166	0.0247228
10	162	163	43737611	0.0570185
10	163	164	34315373	0.18751
10	164	165	35060321	0.109967
10	165	166	31545385	0.00577954
10	166	167	26135446	0.000141803
10	167	168	21523806	0.000113064
10	168	169	14873252	0.000592632
10	169	169.28	8980423	0.00226606
11	0	1	12123527	0.343951
11	1	2	17880353	0.194779
[truncated: 1,405 more rows]
