# Supplementary material for: FiMAP: A fast identity-by-descent mapping test for biobank-scale cohorts
Source: PLoS Genet. 2023 Dec 1;19(12):e1011057. doi: 10.1371/journal.pgen.1011057 (PMC10718418; doi:10.1371/journal.pgen.1011057)
Supplement: S6 Table — Start and end positions in centimorgan (cM) are shown, along with the number of non-zero off-diagonal elements in each N × N local IBD matrix and finite-sample p values (N = 407,400). (XLSX) [file pgen.1011057.s011.xlsx]

## Sheet: S6 Table
S6 Table. FiMAP analysis results for body weight in the UK Biobank. Start and end positions in centimorgan (cM) are shown, along with the number of non-zero off-diagonal elements in each N × N local IBD matrix and finite-sample p values (N = 407,400).
chr	start	end	n.nonzero	p.value
1	0	1	11472149	0.000798199
1	1	2	16728130	0.00110559
1	2	3	24174331	0.00581486
1	3	4	29695144	0.0176247
1	4	5	29708553	0.0307819
1	5	6	29544483	0.117871
1	6	7	27473484	0.221867
1	7	8	25557476	0.233439
1	8	9	24845201	0.357958
1	9	10	24670396	0.544316
1	10	11	25420310	0.586521
1	11	12	25305302	0.459315
1	12	13	25239084	0.228399
1	13	14	27090109	0.0419851
1	14	15	26153879	0.0324944
1	15	16	25105008	0.0697361
1	16	17	26464694	0.0582284
1	17	18	26374113	0.0602647
1	18	19	26518963	0.0861692
1	19	20	27906290	0.0732693
1	20	21	26141397	0.102904
1	21	22	26547722	0.245576
1	22	23	26996945	0.315638
1	23	24	24217208	0.144697
1	24	25	24777932	0.0126625
1	25	26	22984898	0.01152
1	26	27	22856111	0.0192558
1	27	28	24475742	0.0445018
1	28	29	26843272	0.279454
1	29	30	26028170	0.309137
1	30	31	26169608	0.0846369
1	31	32	24886193	0.0458381
1	32	33	24214038	0.108241
1	33	34	24656897	0.326833
1	34	35	24873695	0.293304
1	35	36	26715353	0.0755826
1	36	37	23947918	0.0391688
1	37	38	23719361	0.0583441
1	38	39	25026649	0.066312
1	39	40	25032174	0.0712904
1	40	41	23907429	0.284301
1	41	42	24597744	0.657465
1	42	43	24967002	0.610605
1	43	44	25521529	0.392846
1	44	45	25454734	0.332723
1	45	46	25368898	0.191628
1	46	47	24855514	0.085582
1	47	48	23638618	0.0904676
1	48	49	22405154	0.057877
1	49	50	21618058	0.00653715
1	50	51	23506614	0.000196832
1	51	52	25089506	9.98685e-05
1	52	53	25890509	0.000350655
1	53	54	27712265	0.000182461
1	54	55	27058040	0.000230307
1	55	56	26401299	0.00137922
1	56	57	26434373	0.00779283
1	57	58	24442646	0.041638
1	58	59	23418383	0.0480048
1	59	60	24623165	0.0459285
1	60	61	25367823	0.0815458
1	61	62	25892736	0.109875
1	62	63	27695472	0.134068
1	63	64	27990613	0.153628
1	64	65	27863123	0.11886
1	65	66	27176139	0.0719648
1	66	67	26130976	0.07948
1	67	68	25795232	0.097831
1	68	69	25927383	0.0861214
1	69	70	25391122	0.0315415
1	70	71	24985503	0.00703148
1	71	72	23784987	0.0060872
1	72	73	23169070	0.00311419
1	73	74	24045580	0.000421694
1	74	75	24734620	0.00231512
1	75	76	25320657	0.0266306
1	76	77	26463823	0.0164687
1	77	78	25616945	0.0399142
1	78	79	24704342	0.16456
1	79	80	23941673	0.100917
1	80	81	25228101	0.0983941
1	81	82	25114932	0.145864
1	82	83	25232691	0.181361
1	83	84	25596346	0.32815
1	84	85	24684733	0.257197
1	85	86	24158015	0.0244438
1	86	87	23812543	0.00146706
1	87	88	23820587	0.000716391
1	88	89	24660652	0.00588807
1	89	90	25060631	0.126679
1	90	91	24717876	0.243122
1	91	92	23904907	0.0474425
1	92	93	23482683	0.00068325
1	93	94	23256656	4.59836e-05
1	94	95	23343469	0.000192661
1	95	96	21973290	0.00191918
1	96	97	21361837	0.00597162
1	97	98	21189478	0.0040567
1	98	99	23285664	0.00201519
1	99	100	24133910	0.0027836
1	100	101	25398521	0.0107662
1	101	102	25478426	0.00398858
1	102	103	23927171	0.000127393
1	103	104	22850207	1.74146e-05
1	104	105	22103433	0.000153704
1	105	106	22272544	0.00309836
1	106	107	22070583	0.0139029
1	107	108	23209750	0.0365443
1	108	109	23616632	0.0601806
1	109	110	24796491	0.0655908
1	110	111	25256463	0.0611794
1	111	112	25143239	0.139691
1	112	113	23181973	0.274721
1	113	114	22479915	0.404976
1	114	115	21331161	0.560838
1	115	116	20732904	0.30498
1	116	117	21069540	0.0781509
1	117	118	21415670	0.17215
1	118	119	20940865	0.439755
1	119	120	22130608	0.277989
1	120	121	21156855	0.0385311
1	121	122	23212336	0.0070882
1	122	123	21322462	0.00730827
1	123	124	20846322	0.0442892
1	124	125	20046108	0.221943
1	125	126	20153720	0.328671
1	126	127	20015862	0.235415
1	127	128	21762482	0.113402
1	128	129	22755575	0.0115485
1	129	130	25173264	0.00117334
1	130	131	27706338	0.00563365
1	131	132	27792309	0.0260341
1	132	133	27298176	0.00601373
1	133	134	27713433	0.00102155
1	134	135	26015718	0.00207316
1	135	136	25560300	0.00885326
1	136	137	26363333	0.0714241
1	137	138	26455684	0.120311
1	138	139	26540000	0.0750575
1	139	140	24722174	0.122828
1	140	141	22838321	0.242475
1	141	142	27610395	0.0878336
1	142	143	25950519	0.00252803
1	143	144	29957824	0.000619166
1	144	145	27768826	0.000110194
1	145	146	23541724	0.000900079
1	146	147	22104815	0.00579699
1	147	148	22195779	0.137303
1	148	149	20966532	0.198206
1	149	150	22206323	0.300009
1	150	151	24412327	0.377184
1	151	152	23731744	0.351601
1	152	153	23334328	0.30789
1	153	154	24981680	0.196873
1	154	155	23992090	0.119535
1	155	156	24756139	0.0794585
1	156	157	28435980	0.0482432
1	157	158	26595784	0.0562515
1	158	159	25881486	0.0617822
1	159	160	26824742	0.0635647
1	160	161	24764944	0.092079
1	161	162	25766697	0.0708694
1	162	163	26004620	0.0851462
1	163	164	26155855	0.163119
1	164	165	26851238	0.213669
1	165	166	25033294	0.203249
1	166	167	25287532	0.17151
1	167	168	24343375	0.122054
1	168	169	25295841	0.14659
1	169	170	23241304	0.29517
1	170	171	21563329	0.385546
1	171	172	19495187	0.26755
1	172	173	19424893	0.214043
1	173	174	18102703	0.176199
1	174	175	18626337	0.0344538
1	175	176	20683539	0.000161403
1	176	177	20938549	3.45726e-08
1	177	178	21719333	1.28984e-09
1	178	179	21917273	7.11513e-07
1	179	180	22041446	0.00139878
1	180	181	21300331	0.00984795
1	181	182	21696060	0.00452285
1	182	183	21580434	0.000612615
1	183	184	20179146	0.000199258
1	184	185	18759761	0.00183063
1	185	186	17166633	0.0133302
1	186	187	16058490	0.0383195
1	187	188	15998198	0.0433716
1	188	189	15453349	0.0195988
1	189	190	16284015	0.0480874
1	190	191	17106760	0.195746
1	191	192	17889307	0.155554
1	192	193	19295601	0.0699086
1	193	194	21331263	0.0487899
1	194	195	24506905	0.0429714
1	195	196	26641555	0.00405796
1	196	197	28842367	0.000106281
1	197	198	28836404	2.07276e-05
1	198	199	29607925	0.000299914
1	199	200	29749718	0.00955073
1	200	201	29875370	0.11984
1	201	202	35008105	0.558706
1	202	203	35329775	0.849017
1	203	204	39051506	0.870588
1	204	205	36789270	0.687415
1	205	206	29511013	0.235067
1	206	207	28647678	0.0233522
1	207	208	26839370	0.0102816
1	208	209	26525490	0.0642422
1	209	210	27028197	0.116432
1	210	211	26883113	0.0603535
1	211	212	26372989	0.0133483
1	212	213	25178721	0.00826108
1	213	214	23701300	0.0130204
1	214	215	23071406	0.0204694
1	215	216	23550161	0.0446097
1	216	217	24956411	0.0500302
1	217	218	24829726	0.0913474
1	218	219	24317907	0.103477
1	219	220	23924833	0.0693873
1	220	221	24626161	0.119334
1	221	222	24282803	0.187641
1	222	223	23675356	0.28872
1	223	224	24664356	0.246806
1	224	225	24591690	0.0281464
1	225	226	22974710	0.000711385
1	226	227	21948804	1.40825e-05
1	227	228	21308206	7.87037e-06
1	228	229	21892436	0.000706145
1	229	230	22415879	0.008525
1	230	231	22445984	0.0348426
1	231	232	24314101	0.063733
1	232	233	24142020	0.0480796
1	233	234	24462560	0.0354984
1	234	235	26196523	0.0464719
1	235	236	27632445	0.140224
1	236	237	28430738	0.297662
1	237	238	29246358	0.418237
1	238	239	28400704	0.421189
1	239	240	27204869	0.298332
1	240	241	27534975	0.228395
1	241	242	29178721	0.0962853
1	242	243	28317200	0.00995057
1	243	244	26879078	0.00303235
1	244	245	27209824	0.0189478
1	245	246	23852535	0.323749
1	246	247	23165243	0.590445
1	247	248	23991198	0.26272
1	248	249	25154808	0.0854398
1	249	250	24802323	0.0356918
1	250	251	27608167	0.028955
1	251	252	26837453	0.12934
1	252	253	26777315	0.462113
1	253	254	25884802	0.309494
1	254	255	24822500	0.0482944
1	255	256	25042012	0.0404791
1	256	257	25143909	0.102687
1	257	258	25797222	0.187785
1	258	259	28858455	0.155992
1	259	260	28952561	0.19788
1	260	261	31290755	0.595933
1	261	262	33399362	0.587229
1	262	263	36795852	0.136172
1	263	264	34923608	0.0215772
1	264	265	31022790	0.0452752
1	265	266	23842686	0.240197
1	266	267	16932880	0.47968
1	267	267.773	11357124	0.575655
2	0	1	12034044	0.00107939
2	1	2	17281822	0.00175988
2	2	3	21920822	0.0144727
2	3	4	25869624	0.0688894
2	4	5	26262378	0.104365
2	5	6	26100769	0.153605
2	6	7	25920794	0.0901643
2	7	8	29182441	0.0146375
2	8	9	27035090	0.0067644
2	9	10	27029034	0.0143897
2	10	11	26111708	0.0262982
2	11	12	24917372	0.0752841
2	12	13	24240679	0.276416
2	13	14	27956621	0.238884
2	14	15	27504170	0.120671
2	15	16	37135408	0.323586
2	16	17	36996202	0.722244
2	17	18	34838817	0.925269
2	18	19	37876668	0.989123
2	19	20	39373091	0.930781
2	20	21	28180884	0.48388
2	21	22	27080638	0.0774303
2	22	23	26304176	0.0310094
2	23	24	26507957	0.223719
2	24	25	26519212	0.782073
2	25	26	26879419	0.802171
2	26	27	25952162	0.38671
2	27	28	26154816	0.244212
2	28	29	25981006	0.166498
2	29	30	27580023	0.135327
2	30	31	27741287	0.195825
2	31	32	28900127	0.113653
2	32	33	30307688	0.0154221
2	33	34	28566615	0.0155935
2	34	35	29273746	0.10029
2	35	36	28809444	0.210462
2	36	37	23805754	0.0576271
2	37	38	21951790	0.00384876
2	38	39	20085250	0.00439699
2	39	40	20342976	0.045497
2	40	41	20790221	0.10848
2	41	42	20939893	0.0298431
2	42	43	20542010	0.00332897
2	43	44	22408049	3.55166e-05
2	44	45	22689941	2.05708e-07
2	45	46	23101830	2.91318e-07
2	46	47	23055113	3.16032e-06
2	47	48	23535238	8.5976e-05
2	48	49	22520523	0.000872474
2	49	50	22673756	0.00325366
2	50	51	21972025	0.00329064
2	51	52	22891707	0.00719312
2	52	53	20723245	0.0173181
2	53	54	21775074	0.0651686
2	54	55	21298222	0.179024
2	55	56	21842891	0.139548
2	56	57	21386262	0.152497
2	57	58	20022492	0.236401
2	58	59	19004430	0.106062
2	59	60	18416081	0.0231856
2	60	61	18679078	0.0216889
2	61	62	19662086	0.0278573
2	62	63	20145668	0.104752
2	63	64	21064567	0.280255
2	64	65	20920514	0.247852
2	65	66	21427950	0.0737432
2	66	67	22227426	0.00182657
2	67	68	21912768	9.09811e-05
2	68	69	21791772	0.00127785
2	69	70	20322145	0.0408396
2	70	71	19501433	0.0771849
2	71	72	18191834	0.0228708
2	72	73	17228290	0.00192736
2	73	74	17362751	0.000195632
2	74	75	16953550	0.000233427
2	75	76	17643605	0.0044305
2	76	77	18756240	0.0209469
2	77	78	20408701	0.0310771
2	78	79	21819140	0.0505446
2	79	80	24178118	0.0444194
2	80	81	25397303	0.0225723
2	81	82	26248108	0.0101258
2	82	83	25756700	0.00862249
2	83	84	25911666	0.00903134
2	84	85	25759190	0.0180723
2	85	86	25064848	0.040317
2	86	87	25042431	0.0589196
2	87	88	24956075	0.0999858
2	88	89	23467406	0.0414322
2	89	90	23697276	0.0124104
2	90	91	23479452	0.0329632
2	91	92	23233416	0.0637124
2	92	93	23377619	0.00888642
2	93	94	22705901	0.00801988
2	94	95	20960634	0.106742
2	95	96	20087884	0.232753
2	96	97	19230874	0.106806
2	97	98	19370370	0.0185057
2	98	99	20142485	0.00361154
2	99	100	22079071	0.0117357
2	100	101	21240526	0.100592
2	101	102	22099355	0.276543
2	102	103	22627486	0.24105
2	103	104	23358445	0.167826
2	104	105	23288205	0.218294
2	105	106	22959029	0.354561
2	106	107	21441695	0.366911
2	107	108	21996108	0.062788
2	108	109	23070701	0.0126036
2	109	110	24006581	0.0274535
2	110	111	25129086	0.0259859
2	111	112	24762897	0.0267043
2	112	113	24840821	0.0917737
2	113	114	24104448	0.244017
2	114	115	22769593	0.159057
2	115	116	23250416	0.0760316
2	116	117	23846610	0.109035
2	117	118	25346284	0.183022
2	118	119	25250564	0.0899744
2	119	120	25963001	0.0068625
2	120	121	26012000	0.00209091
2	121	122	25105113	0.0395099
2	122	123	23300234	0.407268
2	123	124	24238878	0.315141
2	124	125	27148944	0.0941829
2	125	126	27378465	0.0478436
2	126	127	29352670	0.0375097
2	127	128	27911394	0.0702217
2	128	129	27637778	0.364407
2	129	130	26177452	0.698509
2	130	131	23140368	0.585345
2	131	132	24072140	0.400886
2	132	133	24711919	0.382877
2	133	134	26505436	0.543563
2	134	135	28158736	0.556816
2	135	136	32540185	0.390022
2	136	137	35390178	0.156041
2	137	138	44625796	0.0859375
2	138	139	63210994	0.199834
2	139	140	137107974	0.281268
2	140	141	159777929	0.34133
2	141	142	179418761	0.446786
2	142	143	185224933	0.74014
2	143	144	104048923	0.923906
2	144	145	74130143	0.90878
2	145	146	43648457	0.557954
2	146	147	26039841	0.187152
2	147	148	21937780	0.215409
2	148	149	21867536	0.0828723
2	149	150	22020981	0.0382832
2	150	151	22661689	0.248758
2	151	152	23368547	0.433711
2	152	153	24178341	0.162073
2	153	154	22859775	0.0250912
2	154	155	22311220	0.000629037
2	155	156	21424174	1.76784e-05
2	156	157	20798111	6.7765e-05
2	157	158	21134911	0.000117795
2	158	159	22756184	0.000187333
2	159	160	23219270	0.000505451
2	160	161	23075302	0.000877393
2	161	162	23419445	0.00437258
2	162	163	22030943	0.0142519
2	163	164	21732174	0.0256871
2	164	165	24079529	0.0466225
2	165	166	24071697	0.124487
2	166	167	24267182	0.222851
2	167	168	27276662	0.268382
2	168	169	24292389	0.165112
2	169	170	24003966	0.0713146
2	170	171	24027529	0.0781962
2	171	172	23376846	0.137356
2	172	173	24606279	0.173074
2	173	174	25002908	0.0433562
2	174	175	24995180	0.0044038
2	175	176	23764392	0.000692879
2	176	177	22308954	0.000697301
2	177	178	19992811	0.00552405
2	178	179	19031794	0.00892058
2	179	180	18046332	0.00279523
2	180	181	17519509	0.00118084
2	181	182	17422144	0.00281714
2	182	183	17958032	0.0426301
2	183	184	18380613	0.166221
2	184	185	20014354	0.0850953
2	185	186	21824619	0.0571163
2	186	187	22918171	0.127371
2	187	188	22531501	0.28945
2	188	189	23201579	0.314115
2	189	190	23425771	0.174005
2	190	191	24266953	0.0704448
2	191	192	26313802	0.00413615
2	192	193	24704544	0.000735829
2	193	194	24042476	0.00114703
2	194	195	23484999	0.00560474
2	195	196	22870073	0.0274765
2	196	197	22228129	0.0178427
2	197	198	20491748	0.0283044
2	198	199	20180927	0.081496
2	199	200	19311736	0.103995
2	200	201	19246659	0.0466436
2	201	202	19094488	0.0141761
2	202	203	19759071	0.00886614
2	203	204	20556213	0.0169447
2	204	205	22211373	0.109534
2	205	206	23907722	0.294072
2	206	207	26098072	0.172897
2	207	208	26077060	0.0244878
2	208	209	25821972	0.0018822
2	209	210	26269399	0.000576819
2	210	211	26115340	0.00621737
2	211	212	26340201	0.0520879
2	212	213	25572552	0.0147202
2	213	214	24142477	0.00291406
2	214	215	25009025	0.00928564
2	215	216	24145656	0.0344767
2	216	217	23081840	0.0401643
2	217	218	22503370	0.0222193
2	218	219	22721759	0.0172307
2	219	220	22070051	0.0332568
2	220	221	22724478	0.0393395
2	221	222	22932788	0.0122769
2	222	223	23040227	0.00822147
2	223	224	23747665	0.0104025
2	224	225	23052807	0.00283739
2	225	226	23198482	0.00099619
2	226	227	22035366	0.00240749
2	227	228	22506983	0.00853264
2	228	229	23931720	0.00480481
2	229	230	25573023	0.00636816
2	230	231	26868556	0.065509
2	231	232	28178301	0.31853
2	232	233	26753480	0.356442
2	233	234	26813065	0.326046
2	234	235	27647694	0.560396
2	235	236	31028333	0.909088
2	236	237	31319638	0.981658
2	237	238	30289794	0.942898
2	238	239	28848035	0.379476
2	239	240	26776445	0.00656849
2	240	241	25889295	0.000748315
2	241	242	25333117	0.00507986
2	242	243	26544459	0.0496917
2	243	244	25980188	0.0922496
2	244	245	25143603	0.0447845
2	245	246	26529317	0.00680263
2	246	247	27182687	0.00329373
2	247	248	27755812	0.00942535
2	248	249	27344237	0.0381233
2	249	250	21651903	0.0778852
2	250	251	15357968	0.0764748
2	251	251.727	9526062	0.0628302
3	0	1	10202513	0.0582373
3	1	2	14688237	0.0728133
3	2	3	19205355	0.0607265
3	3	4	23705124	0.0558811
3	4	5	24303741	0.0491201
3	5	6	26297779	0.0194109
3	6	7	37620057	0.0407692
3	7	8	39113541	0.40096
3	8	9	41011337	0.741248
3	9	10	41876921	0.732109
3	10	11	31117483	0.777977
3	11	12	24672812	0.577652
3	12	13	22600780	0.178863
3	13	14	22837557	0.249962
3	14	15	23476903	0.333604
3	15	16	25911508	0.253534
3	16	17	25754710	0.114425
3	17	18	25691871	0.0828413
3	18	19	26080326	0.155161
3	19	20	24865143	0.106677
3	20	21	23533216	0.0190614
3	21	22	22432477	0.00268573
3	22	23	23402114	9.25682e-05
3	23	24	23355637	6.23019e-06
3	24	25	24802340	8.71322e-06
3	25	26	24695556	5.75435e-05
3	26	27	24646545	0.00053467
3	27	28	24398164	0.00121346
3	28	29	23290634	0.00174625
3	29	30	21834042	0.0468686
3	30	31	20350198	0.253906
3	31	32	20483660	0.172854
3	32	33	21981130	0.06887
3	33	34	22687295	0.0282276
3	34	35	22663132	0.00968744
3	35	36	21916607	0.00817254
3	36	37	21128845	0.0184644
3	37	38	21077026	0.0157985
3	38	39	20701316	0.0028706
3	39	40	21333935	0.000567741
3	40	41	21885851	0.00306501
3	41	42	21672621	0.0524472
3	42	43	22516208	0.205911
3	43	44	21882647	0.268119
3	44	45	21634223	0.0899673
3	45	46	21484529	0.0208697
3	46	47	22662456	0.00592958
3	47	48	22850943	0.0034005
3	48	49	22619734	0.00154369
3	49	50	22666999	0.00103669
3	50	51	22463032	0.00472663
3	51	52	28746583	0.0716365
3	52	53	28876202	0.333168
3	53	54	35246057	0.286072
3	54	55	36186244	0.129813
3	55	56	27564583	0.0587316
3	56	57	27558374	0.00964278
3	57	58	23197563	0.000880047
3	58	59	23722633	8.5754e-05
3	59	60	23342439	6.93523e-06
3	60	61	23035159	1.70493e-06
3	61	62	23186720	1.10071e-05
3	62	63	22524630	1.66926e-05
3	63	64	23173798	1.11427e-07
3	64	65	22874918	1.34014e-09
3	65	66	21759929	8.54959e-11
3	66	67	20878782	5.12364e-10
3	67	68	20880178	5.17476e-07
3	68	69	21023046	2.67455e-06
3	69	70	23927513	1.8265e-05
3	70	71	25640309	0.000339743
3	71	72	26358847	0.00614109
3	72	73	25781811	0.0569676
3	73	74	25611262	0.133235
3	74	75	25084085	0.218875
3	75	76	26156011	0.236971
3	76	77	25858400	0.135892
3	77	78	26651370	0.0619364
3	78	79	24888607	0.0193688
3	79	80	25066364	0.00890602
3	80	81	24365383	0.00344725
3	81	82	24812311	0.00115472
3	82	83	24421832	0.000938985
3	83	84	24429226	0.00240614
3	84	85	25002514	0.0103564
3	85	86	24257967	0.0297616
3	86	87	24143604	0.0551
3	87	88	22236977	0.0904412
3	88	89	21550007	0.0551065
3	89	90	20946145	0.0522833
3	90	91	20499406	0.125692
3	91	92	20653190	0.0884496
3	92	93	21567401	0.0979354
3	93	94	22966545	0.2343
3	94	95	24220273	0.357572
3	95	96	24913826	0.179504
3	96	97	25917488	0.0607323
3	97	98	26068139	0.106027
3	98	99	27244646	0.209561
3	99	100	25920150	0.197481
3	100	101	24932121	0.06089
3	101	102	23454652	0.0112856
3	102	103	21750464	0.00747826
3	103	104	20234355	0.00175128
3	104	105	18614070	0.00115455
3	105	106	16847183	0.00710808
3	106	107	15822459	0.0042109
3	107	108	16515920	0.00293984
3	108	109	17269298	0.0122956
3	109	110	19544150	0.0245017
3	110	111	21150909	0.0388079
3	111	112	22488930	0.026038
3	112	113	22145778	0.00377261
3	113	114	22052966	0.000894115
3	114	115	22359237	0.00203093
3	115	116	21695445	0.0251762
3	116	117	22116542	0.0441644
3	117	118	22307852	0.0214581
3	118	119	22213651	0.0323391
3	119	120	22946116	0.0698178
3	120	121	23599736	0.124559
3	121	122	23267694	0.223181
3	122	123	22488148	0.211397
3	123	124	23345260	0.0848623
3	124	125	22237528	0.0276728
3	125	126	22161304	0.0144575
3	126	127	24022417	0.0133487
3	127	128	27809529	0.00554309
3	128	129	30002680	0.00543755
3	129	130	29976763	0.0326088
3	130	131	30023346	0.169633
3	131	132	28129175	0.369816
3	132	133	27065057	0.269173
3	133	134	28038057	0.065497
3	134	135	25581203	0.0133139
3	135	136	24857873	0.00527321
3	136	137	23757957	0.00562235
3	137	138	23657114	0.0524238
3	138	139	24652204	0.32463
3	139	140	25122178	0.32803
3	140	141	23518582	0.0921036
3	141	142	23524402	0.0123747
3	142	143	23096815	0.00404108
3	143	144	23810456	0.00253826
3	144	145	24675789	0.0022251
3	145	146	25201932	0.00337719
3	146	147	25311889	0.00451968
3	147	148	23878226	0.0210574
3	148	149	23536556	0.082628
3	149	150	24645568	0.111084
3	150	151	25491526	0.112591
3	151	152	28453244	0.112266
3	152	153	28240698	0.145721
3	153	154	29205891	0.234051
3	154	155	27643455	0.260418
3	155	156	27330474	0.142883
3	156	157	23593461	0.0189448
3	157	158	23942576	0.001969
3	158	159	21729647	0.0144616
3	159	160	21333497	0.173579
3	160	161	20994117	0.454854
3	161	162	20629902	0.663176
3	162	163	19507842	0.765122
3	163	164	18330430	0.624664
3	164	165	18212603	0.293737
3	165	166	17820883	0.141199
3	166	167	18773352	0.0656943
3	167	168	19788131	0.0117298
3	168	169	21432834	0.00215798
3	169	170	23093333	0.000154703
3	170	171	23852870	3.48586e-06
3	171	172	24668008	2.74957e-06
3	172	173	24611577	6.58204e-05
3	173	174	24869770	0.000907167
3	174	175	24861024	0.00266566
3	175	176	27325102	0.00466614
3	176	177	25899111	0.0184777
3	177	178	25005234	0.0382508
3	178	179	24524108	0.0254561
3	179	180	21650479	0.0199739
3	180	181	22006437	0.0636834
3	181	182	21616532	0.258282
3	182	183	22363615	0.1655
3	183	184	23782696	0.00575532
3	184	185	24567693	0.000133173
3	185	186	27874311	6.08134e-05
3	186	187	29237744	0.000322603
3	187	188	29141587	0.00107004
3	188	189	30698206	0.00183552
3	189	190	29718854	0.0019721
3	190	191	30736066	0.00629059
3	191	192	29980865	0.0282308
3	192	193	26089460	0.0641413
3	193	194	26351494	0.0748757
3	194	195	26511027	0.044134
3	195	196	27752697	0.0560234
3	196	197	29267995	0.149685
3	197	198	31611257	0.257741
3	198	199	30992319	0.283561
3	199	200	29367839	0.317194
3	200	201	28299733	0.340513
3	201	202	26813353	0.217431
3	202	203	25875809	0.0691704
3	203	204	24778129	0.00911761
3	204	205	24184551	0.00383183
3	205	206	24166686	0.0145037
3	206	207	24628666	0.0286909
3	207	208	25086294	0.0993203
3	208	209	25280496	0.309384
3	209	210	25377080	0.355899
3	210	211	27429278	0.305716
3	211	212	28928372	0.156818
3	212	213	32112582	0.0571548
3	213	214	30969916	0.0645664
3	214	215	28777095	0.282958
3	215	216	23875249	0.463202
3	216	217	17159034	0.362959
3	217	218	11668559	0.355685
3	218	218.309	7010760	0.358019
4	0	1	12201576	0.249611
4	1	2	19115900	0.238816
4	2	3	24641290	0.252266
4	3	4	31390568	0.140615
4	4	5	31627420	0.0231876
4	5	6	27594936	0.0145878
4	6	7	28255689	0.0280244
4	7	8	25941531	0.0611078
4	8	9	28669559	0.255618
4	9	10	28361482	0.591828
4	10	11	31004199	0.58683
4	11	12	31514926	0.240654
4	12	13	33434301	0.136415
4	13	14	33905480	0.15942
4	14	15	30919809	0.140997
4	15	16	27567094	0.181179
4	16	17	24774178	0.271572
4	17	18	24879351	0.291853
4	18	19	24797568	0.316149
4	19	20	33498225	0.268845
4	20	21	37573451	0.0496801
4	21	22	37239793	0.00935719
4	22	23	39428840	0.000619909
4	23	24	40398549	0.000218868
4	24	25	24107110	0.000340153
4	25	26	23446314	0.00198761
4	26	27	18958111	0.013966
4	27	28	19805347	0.0104917
4	28	29	20141879	0.0016746
4	29	30	21722415	0.000808271
4	30	31	22560487	0.00234963
4	31	32	22724274	0.00129011
4	32	33	21760446	0.000150805
4	33	34	19895919	0.000326634
4	34	35	19590052	0.0197905
4	35	36	19833564	0.183021
4	36	37	19753438	0.18974
4	37	38	22225070	0.0946596
4	38	39	22752223	0.041955
4	39	40	24800236	0.0429731
4	40	41	25083891	0.220499
4	41	42	25286607	0.468318
4	42	43	25221693	0.289643
4	43	44	23259227	0.18739
4	44	45	22970986	0.262386
4	45	46	22184432	0.381278
4	46	47	21076805	0.364568
4	47	48	19445966	0.285794
4	48	49	19560341	0.238291
4	49	50	20780603	0.301968
4	50	51	20368973	0.248549
4	51	52	21229563	0.0905195
4	52	53	21547377	0.102447
4	53	54	23574852	0.126855
4	54	55	28200074	0.179226
4	55	56	31624066	0.211547
4	56	57	35877466	0.131291
4	57	58	38987429	0.126204
4	58	59	32504142	0.0757212
4	59	60	31613412	0.0710374
4	60	61	28786657	0.221155
4	61	62	26222659	0.336437
4	62	63	24766520	0.0717458
4	63	64	21336865	0.000887568
4	64	65	20381852	3.688e-05
4	65	66	21636220	0.000165478
4	66	67	22563367	0.00137963
4	67	68	24215527	0.00699552
4	68	69	25545812	0.0266782
4	69	70	24378141	0.0657242
4	70	71	23588452	0.167714
4	71	72	21274563	0.235773
4	72	73	21170601	0.0776146
4	73	74	19673711	0.0146449
4	74	75	18973662	0.0415793
4	75	76	19535499	0.238127
4	76	77	19630058	0.34014
4	77	78	19651215	0.173193
4	78	79	20756340	0.0314129
4	79	80	21557950	0.0200025
4	80	81	22816596	0.132298
4	81	82	23225232	0.309648
4	82	83	24482936	0.255111
4	83	84	24481935	0.305036
4	84	85	25935387	0.539124
4	85	86	24812601	0.677629
4	86	87	23428735	0.532826
4	87	88	25063349	0.218269
4	88	89	25448878	0.0947084
4	89	90	25127062	0.317018
4	90	91	25627555	0.678302
4	91	92	26438484	0.576195
4	92	93	25008252	0.422253
4	93	94	25612010	0.15551
4	94	95	26132220	0.07537
4	95	96	24646785	0.0628721
4	96	97	23087866	0.0377628
4	97	98	22852998	0.0128698
4	98	99	19534138	0.00213049
4	99	100	19520701	0.00462084
4	100	101	19090447	0.0207386
4	101	102	20112725	0.0235192
4	102	103	20596632	0.0243488
4	103	104	20952279	0.0356416
4	104	105	20078419	0.0221956
4	105	106	19869071	0.0164354
4	106	107	19567232	0.0132173
4	107	108	20014810	0.0376838
4	108	109	20530945	0.193293
4	109	110	20811521	0.623994
4	110	111	22472882	0.821676
4	111	112	23769143	0.814799
4	112	113	25134382	0.552781
4	113	114	24757015	0.171425
4	114	115	22656174	0.0842326
4	115	116	21896798	0.0643822
4	116	117	21451984	0.0375601
4	117	118	21135743	0.0127799
4	118	119	20643887	0.0120008
4	119	120	20298933	0.0148324
4	120	121	19908980	0.00323435
4	121	122	20186365	0.000583677
4	122	123	21069479	0.00033901
4	123	124	21069797	0.000885477
4	124	125	21372752	0.0211763
4	125	126	21648399	0.394252
4	126	127	21235832	0.819995
4	127	128	21201000	0.683743
4	128	129	21656055	0.36511
4	129	130	22274127	0.235936
4	130	131	22051818	0.10192
4	131	132	22868604	0.0152722
4	132	133	23293305	0.0011013
4	133	134	26327582	0.0016254
4	134	135	25039493	0.00817826
4	135	136	24703875	0.00833367
4	136	137	25416976	0.0186247
4	137	138	24677166	0.0550174
4	138	139	23798489	0.0426879
4	139	140	23184492	0.00620491
4	140	141	22577879	0.00135611
4	141	142	22638359	0.00259059
4	142	143	22327838	0.027261
4	143	144	21692514	0.183288
4	144	145	22219458	0.529507
4	145	146	23452464	0.691476
4	146	147	24159070	0.580879
4	147	148	25089100	0.501336
4	148	149	24831886	0.414566
4	149	150	24468442	0.241084
4	150	151	23623915	0.204297
4	151	152	22724590	0.287379
4	152	153	22040208	0.24894
4	153	154	22207067	0.147456
4	154	155	21630409	0.102249
4	155	156	21724046	0.0210244
4	156	157	21131857	0.00396345
4	157	158	20861433	0.00543144
4	158	159	21404591	0.00624725
4	159	160	20855654	0.00187935
4	160	161	20535235	0.000783747
4	161	162	22533811	0.00523566
4	162	163	21968689	0.0590882
4	163	164	22046490	0.0595881
4	164	165	23234725	0.0206748
4	165	166	21974104	0.0179172
4	166	167	22333959	0.0671494
4	167	168	22814302	0.116509
4	168	169	21582928	0.0373919
4	169	170	21600454	0.0147915
4	170	171	21351427	0.0524601
4	171	172	22085006	0.249809
4	172	173	22953621	0.418068
4	173	174	22659803	0.441898
4	174	175	22303737	0.277961
4	175	176	21915850	0.0717612
4	176	177	22633659	0.013226
4	177	178	21288360	0.0148946
4	178	179	21352153	0.0192499
4	179	180	22380307	0.00442808
4	180	181	22891593	0.00540897
4	181	182	23998247	0.01811
4	182	183	25907692	0.0535324
4	183	184	24796899	0.0847454
4	184	185	26211062	0.0801301
4	185	186	27958574	0.0360238
4	186	187	31081227	0.00759758
4	187	188	35155990	0.0100034
4	188	189	36606563	0.0735945
4	189	190	38175135	0.139909
4	190	191	35417263	0.119495
4	191	192	30868323	0.112423
4	192	193	29884399	0.095786
4	193	194	28440890	0.170114
4	194	195	28000891	0.28031
4	195	196	28775723	0.315584
4	196	197	28076148	0.273655
4	197	198	30288755	0.161122
4	198	199	31996666	0.136747
4	199	200	33525225	0.211966
4	200	201	26191378	0.404554
4	201	202	20408042	0.604157
4	202	202.888	14351035	0.652904
5	0	1	11913204	0.156594
5	1	2	17092687	0.129824
5	2	3	23560681	0.149945
5	3	4	30340704	0.230448
5	4	5	30833939	0.185691
5	5	6	30252676	0.0633244
5	6	7	33200690	0.014575
5	7	8	32191256	0.00984109
5	8	9	33735398	0.0757664
5	9	10	34383372	0.352036
5	10	11	34320058	0.592746
5	11	12	33337766	0.6996
5	12	13	32382815	0.475874
5	13	14	30429914	0.317913
5	14	15	29482167	0.354144
5	15	16	29301272	0.350265
5	16	17	26197673	0.314607
5	17	18	24119030	0.368951
5	18	19	23294795	0.536875
5	19	20	23541915	0.661844
5	20	21	24008229	0.680732
5	21	22	23917260	0.603645
5	22	23	24211345	0.614242
5	23	24	25186132	0.706159
5	24	25	26989438	0.654341
5	25	26	25833274	0.39059
5	26	27	26577145	0.266489
5	27	28	24772852	0.205073
5	28	29	24071730	0.196229
5	29	30	23492968	0.288125
5	30	31	22467415	0.267833
5	31	32	23158592	0.254676
5	32	33	23355275	0.473533
5	33	34	24143474	0.592229
5	34	35	23904393	0.256593
5	35	36	22924381	0.0794882
5	36	37	21893966	0.0646416
5	37	38	20882482	0.108141
5	38	39	20190755	0.0856999
5	39	40	20089228	0.0423505
5	40	41	19878037	0.0438709
5	41	42	20017391	0.0511052
5	42	43	19399272	0.0179533
5	43	44	19041316	0.00592232
5	44	45	19569394	0.0291081
5	45	46	20055382	0.0828351
5	46	47	22310253	0.0695613
5	47	48	24947666	0.0689313
5	48	49	26301320	0.073413
5	49	50	29462752	0.0816019
5	50	51	29655713	0.0480459
5	51	52	30750545	0.0217711
5	52	53	30955084	0.0196504
5	53	54	30802084	0.0306767
5	54	55	28373846	0.0964551
5	55	56	28418055	0.132822
5	56	57	28191719	0.0438723
5	57	58	27303818	0.0294716
5	58	59	27571972	0.0146267
5	59	60	25663448	0.0024572
5	60	61	21596810	0.00250144
5	61	62	18926484	0.00169974
5	62	63	18490653	0.000179785
5	63	64	18737060	0.000250908
5	64	65	19687268	0.00110061
5	65	66	21466088	0.00194633
5	66	67	21630990	0.0239481
5	67	68	22699065	0.117141
5	68	69	22613354	0.115014
5	69	70	22280348	0.148816
5	70	71	22733087	0.126768
5	71	72	22269455	0.0398429
5	72	73	22613273	0.024913
5	73	74	24121535	0.0162336
5	74	75	24655289	0.0165044
5	75	76	25352212	0.0230975
5	76	77	26198721	0.00452914
5	77	78	28087329	0.00164257
5	78	79	28712737	0.00451433
5	79	80	28474154	0.0149777
5	80	81	30053994	0.0414055
5	81	82	29508181	0.0554226
5	82	83	28996964	0.0244104
5	83	84	31549602	0.0178476
5	84	85	27758457	0.0538238
5	85	86	27036868	0.151065
5	86	87	25438944	0.190333
5	87	88	24647378	0.03384
5	88	89	24865015	0.00659391
5	89	90	24946153	0.0600946
5	90	91	24981772	0.194783
5	91	92	24565525	0.150403
5	92	93	23135990	0.0864445
5	93	94	22173491	0.0535754
5	94	95	20493574	0.0673193
5	95	96	19743473	0.0397772
5	96	97	19960262	0.000969373
5	97	98	20572109	2.12437e-05
5	98	99	18882082	8.76914e-05
5	99	100	19520665	0.00066292
5	100	101	19854626	0.00820668
5	101	102	20635540	0.0580325
5	102	103	20466462	0.0399126
5	103	104	20003679	0.0253343
5	104	105	18338212	0.0394795
5	105	106	18008505	0.051133
5	106	107	17420832	0.0181269
5	107	108	19348518	0.00229309
5	108	109	20018184	0.00131571
5	109	110	21364646	0.00559101
5	110	111	21129147	0.008411
5	111	112	21131277	0.0171309
5	112	113	20321587	0.03414
5	113	114	19989479	0.0463589
5	114	115	20767204	0.0708661
5	115	116	21331609	0.0532815
5	116	117	22096376	0.0175701
5	117	118	21043066	0.00489747
5	118	119	20120569	0.00527861
5	119	120	18484723	0.00747593
5	120	121	18226198	0.0048774
5	121	122	18065772	0.000756682
5	122	123	19090069	0.000287507
5	123	124	20587304	0.00254777
5	124	125	21272931	0.041256
5	125	126	21816353	0.0388098
5	126	127	21494715	0.00192618
5	127	128	21459012	9.70872e-05
5	128	129	22319810	8.11107e-05
5	129	130	24862618	0.000226806
5	130	131	26839320	0.000942479
5	131	132	27776126	0.000683308
5	132	133	28383309	0.00035947
5	133	134	28952553	0.00324097
5	134	135	26865464	0.00779601
5	135	136	26561363	0.00153795
5	136	137	26307436	0.00182535
5	137	138	25127096	0.0243343
5	138	139	25256596	0.212599
5	139	140	23244669	0.105101
5	140	141	23154345	0.0484312
5	141	142	20548495	0.120206
5	142	143	21037766	0.0437947
5	143	144	20426691	0.00995279
5	144	145	21508462	0.00605986
5	145	146	24135837	0.00394122
5	146	147	24972526	0.00912501
5	147	148	25818004	0.0223073
5	148	149	26520815	0.0200361
5	149	150	25609982	0.021567
5	150	151	24609870	0.00804221
5	151	152	23927838	0.0036974
5	152	153	22103595	0.0306931
5	153	154	21053770	0.0312689
5	154	155	20622301	0.00627184
5	155	156	20864134	0.0085377
5	156	157	21599734	0.0435374
5	157	158	23565582	0.142674
5	158	159	24481206	0.416478
5	159	160	23215966	0.727057
5	160	161	23934624	0.844445
5	161	162	22977617	0.883334
5	162	163	22440487	0.879909
5	163	164	23341765	0.854243
5	164	165	23198794	0.571535
5	165	166	22385223	0.0750837
5	166	167	22262285	0.00454613
5	167	168	21145821	0.00112316
5	168	169	22187433	0.00109894
5	169	170	23909451	0.000110934
5	170	171	25137241	7.08421e-06
5	171	172	25664060	0.000258624
5	172	173	26258119	0.0191598
5	173	174	27359234	0.0910387
5	174	175	26773606	0.029799
5	175	176	27034470	0.000322153
5	176	177	28255435	1.6017e-06
5	177	178	31956679	9.03377e-07
5	178	179	30879614	3.21699e-05
5	179	180	35942887	0.00300082
5	180	181	37344413	0.0899716
5	181	182	30838903	0.162141
5	182	183	32199390	0.0398714
5	183	184	29921299	0.00840571
5	184	185	28213987	0.00601625
5	185	186	28582834	0.00409312
5	186	187	26619733	0.00387214
5	187	188	25991491	0.0281819
5	188	189	25463388	0.0889548
5	189	190	25222656	0.0467377
5	190	191	24733244	0.0192222
5	191	192	26548216	0.0217501
5	192	193	27620216	0.0530813
5	193	194	28436246	0.13233
5	194	195	24775261	0.327923
5	195	196	18036719	0.412914
5	196	197	12475857	0.326658
5	197	197.075	6777082	0.221682
6	0	1	15016819	0.000444024
6	1	2	20136172	0.00177828
6	2	3	24419717	0.00739584
6	3	4	31059153	0.0022878
6	4	5	30606704	0.000723903
6	5	6	27096276	0.000192447
6	6	7	27976703	0.000273706
6	7	8	28720067	0.0162837
6	8	9	28049083	0.188502
6	9	10	32484256	0.217156
6	10	11	34860076	0.180837
6	11	12	29093647	0.120524
6	12	13	29715999	0.0278599
6	13	14	25094773	0.0144317
6	14	15	23301650	0.0566902
6	15	16	22801040	0.210603
6	16	17	22388155	0.404912
6	17	18	21796721	0.663547
6	18	19	22477599	0.889381
6	19	20	23931121	0.884077
6	20	21	25789294	0.661136
6	21	22	26893085	0.559894
6	22	23	28661798	0.589648
6	23	24	27087036	0.382844
6	24	25	27450385	0.181702
6	25	26	27748653	0.141955
6	26	27	29315313	0.0683853
6	27	28	27606243	0.0116971
6	28	29	27182170	0.0134596
6	29	30	27332037	0.0345481
6	30	31	28875165	0.1113
6	31	32	27986363	0.442482
6	32	33	29747260	0.540426
6	33	34	29289185	0.29019
6	34	35	26955196	0.155786
6	35	36	25798177	0.348931
6	36	37	24592871	0.681036
6	37	38	25185700	0.442527
6	38	39	24418063	0.109947
6	39	40	24732210	0.0927812
6	40	41	26409770	0.120919
6	41	42	27187770	0.0475535
6	42	43	29835135	0.0372
6	43	44	27945734	0.146682
6	44	45	28304483	0.185851
6	45	46	29229705	0.0207187
6	46	47	23009826	0.00378767
6	47	48	17928875	0.00388702
6	48	49	12532318	0.0168177
6	49	50	3246243	0.469792
6	50	51	15777701	0.000186416
6	51	52	25565797	7.37049e-07
6	52	53	30962684	7.00684e-09
6	53	54	36573060	4.9138e-10
6	54	55	36323535	8.34047e-08
6	55	56	30407259	4.32737e-06
6	56	57	29677191	1.71635e-05
6	57	58	28247174	4.87066e-05
6	58	59	30265794	4.40384e-05
6	59	60	32267572	0.000946124
6	60	61	32617744	0.00349874
6	61	62	33149943	0.00108837
6	62	63	30825202	0.00175417
6	63	64	30989033	0.00555511
6	64	65	28109345	0.00884189
6	65	66	25843936	0.00277018
6	66	67	26415235	0.0098878
6	67	68	25481442	0.0890155
6	68	69	24879562	0.0523859
6	69	70	22984204	0.00753599
6	70	71	21495405	0.0038802
6	71	72	21490080	0.00969461
6	72	73	22371438	0.00409571
6	73	74	24696126	0.000647966
6	74	75	24263787	0.000772777
6	75	76	22066329	0.00260985
6	76	77	19709186	0.00491296
6	77	78	18576368	0.0171673
6	78	79	16771000	0.027404
6	79	80	17631950	0.00853166
6	80	81	19876729	0.00539933
6	81	82	20728033	0.0331019
6	82	83	19930272	0.0799973
6	83	84	19361060	0.0672643
6	84	85	17892809	0.0571233
6	85	86	17950308	0.125021
6	86	87	16853359	0.251586
6	87	88	17728914	0.104234
6	88	89	17753898	0.0062667
6	89	90	20012992	0.000363991
6	90	91	22205652	0.000274096
6	91	92	23843701	0.00679727
6	92	93	28544716	0.0525492
6	93	94	30524384	0.0183228
6	94	95	28719646	0.000344345
6	95	96	27232282	3.34092e-05
6	96	97	22509722	0.000235396
6	97	98	22034692	0.000389793
6	98	99	21382427	0.000501963
6	99	100	20527063	0.00584227
6	100	101	20081012	0.0625495
6	101	102	19161073	0.137309
6	102	103	19392711	0.0304591
6	103	104	23378288	0.00480914
6	104	105	27240859	0.0492091
6	105	106	31369903	0.225266
6	106	107	35155108	0.0259392
6	107	108	34283587	0.000480768
6	108	109	33674929	0.000208153
6	109	110	32215628	0.00297564
6	110	111	29352706	0.0023483
6	111	112	27555471	0.000503658
6	112	113	25073343	0.000669063
6	113	114	22729407	0.00430957
6	114	115	21371583	0.0140404
6	115	116	19354652	0.0418924
6	116	117	18948180	0.0605124
6	117	118	18167314	0.0534718
6	118	119	19033740	0.25864
6	119	120	20323771	0.549427
6	120	121	21287856	0.48951
6	121	122	21791183	0.380611
6	122	123	20680454	0.192332
6	123	124	20795140	0.0259354
6	124	125	20020257	0.000738271
6	125	126	20048583	5.80896e-05
6	126	127	20965688	2.68318e-05
6	127	128	21601886	2.97901e-05
6	128	129	22049097	0.000443535
6	129	130	23221081	0.00255244
6	130	131	24333671	0.00343704
6	131	132	24044189	0.00844933
6	132	133	23517023	0.0537434
6	133	134	24243210	0.0712025
6	134	135	25294037	0.0860825
6	135	136	25467320	0.209992
6	136	137	27595935	0.173184
6	137	138	27452189	0.062814
6	138	139	28047225	0.0883254
6	139	140	26170798	0.133185
6	140	141	22281511	0.0993631
6	141	142	21660085	0.0879312
6	142	143	19824112	0.0976399
6	143	144	20344852	0.0774985
6	144	145	21925287	0.0354909
6	145	146	22991286	0.0471571
6	146	147	24928142	0.112078
6	147	148	25827850	0.0932086
6	148	149	26203984	0.0866406
6	149	150	25781355	0.122548
6	150	151	25599246	0.115751
6	151	152	25516153	0.187995
6	152	153	24426508	0.295166
6	153	154	25804426	0.0841561
6	154	155	25416494	0.00384326
6	155	156	25610843	0.000959774
6	156	157	23788171	0.00503811
6	157	158	22880651	0.0416706
6	158	159	22987392	0.0407021
6	159	160	22100478	0.00393617
6	160	161	20631557	0.000180724
6	161	162	20526828	0.000121206
6	162	163	21822882	0.00142311
6	163	164	22482237	0.000458281
6	164	165	22858796	9.35841e-05
6	165	166	23161891	0.00096272
6	166	167	22563105	0.00759547
6	167	168	22933911	0.0122923
6	168	169	25750468	0.014973
6	169	170	24117920	0.00371101
6	170	171	23781921	0.000361368
6	171	172	23413444	0.00191247
6	172	173	24256624	0.0331796
6	173	174	24553882	0.0357825
6	174	175	24266810	0.0941513
6	175	176	25572111	0.353435
6	176	177	24982158	0.491591
6	177	178	24281880	0.481164
6	178	179	26388016	0.306496
6	179	180	26661651	0.202549
6	180	181	30712045	0.447831
6	181	182	31358822	0.812401
6	182	183	33421508	0.800099
6	183	184	30026090	0.697158
6	184	185	21694745	0.617328
6	185	186	15539145	0.475194
6	186	186.021	8927247	0.404691
7	0	1	10910980	0.100009
7	1	2	15275147	0.0811828
7	2	3	19736622	0.0280158
7	3	4	24263341	0.00208105
7	4	5	23789261	0.000181703
7	5	6	23679379	3.08621e-05
7	6	7	23682969	5.61275e-06
7	7	8	23149810	1.37013e-06
7	8	9	23680729	2.51735e-07
7	9	10	23895932	2.78598e-06
7	10	11	24264013	0.0021934
7	11	12	24279796	0.0410505
7	12	13	25578803	0.133763
7	13	14	24880074	0.323878
7	14	15	25332264	0.788145
7	15	16	24201847	0.884277
7	16	17	23266982	0.50636
7	17	18	22365272	0.197279
7	18	19	23727820	0.107446
7	19	20	23479281	0.0817738
7	20	21	22735281	0.142819
7	21	22	23682361	0.181019
7	22	23	25043782	0.0758937
7	23	24	24525652	0.0141014
7	24	25	23858441	0.0112496
7	25	26	24117674	0.0172988
7	26	27	23163870	0.0285957
7	27	28	21170938	0.105238
7	28	29	20656853	0.0810124
7	29	30	19531576	0.0154244
7	30	31	19969138	0.0447654
7	31	32	19821698	0.291418
7	32	33	20773837	0.269761
7	33	34	21330617	0.0401068
7	34	35	22759726	0.00913162
7	35	36	24296044	0.0103334
7	36	37	23939444	0.0071414
7	37	38	25281263	0.00889516
7	38	39	25328104	0.0698319
7	39	40	26865327	0.137693
7	40	41	27048194	0.101927
7	41	42	28249301	0.286854
7	42	43	28423464	0.525529
7	43	44	27495628	0.494437
7	44	45	26133190	0.153439
7	45	46	26583982	0.0482898
7	46	47	23622469	0.207023
7	47	48	23528204	0.206672
7	48	49	23323563	0.0619027
7	49	50	24662427	0.0189324
7	50	51	26683526	0.0156635
7	51	52	26065184	0.0387258
7	52	53	25730399	0.0205202
7	53	54	25173351	0.00786066
7	54	55	23647292	0.0191023
7	55	56	23635929	0.0205163
7	56	57	23402348	0.0334114
7	57	58	23134214	0.0557999
7	58	59	22838000	0.0156823
7	59	60	23615876	0.0157313
7	60	61	23105682	0.0401641
7	61	62	23643107	0.0298349
7	62	63	23997279	0.0311853
7	63	64	23782840	0.0871384
7	64	65	24328358	0.165914
7	65	66	23493415	0.194189
7	66	67	23930888	0.230566
7	67	68	23420411	0.122978
7	68	69	22417937	0.0171609
7	69	70	22791505	0.00176267
7	70	71	21631441	0.00126081
7	71	72	20436779	0.0207531
7	72	73	19190324	0.0553124
7	73	74	18293907	0.0240767
7	74	75	17967537	0.0184245
7	75	76	20062777	0.0158255
7	76	77	21127792	0.000811711
7	77	78	22694235	5.85509e-06
7	78	79	24429461	1.29542e-05
7	79	80	24994355	0.000144961
7	80	81	27329785	0.00055669
7	81	82	28270893	0.00246056
7	82	83	29295202	0.00916021
7	83	84	28592109	0.00418776
7	84	85	25588577	0.0020258
7	85	86	24258176	0.0149157
7	86	87	24439483	0.0817754
7	87	88	24693545	0.242935
7	88	89	23852357	0.184395
7	89	90	23799062	0.138841
7	90	91	23662320	0.222343
7	91	92	23509095	0.188743
7	92	93	21977277	0.139342
7	93	94	20646452	0.194886
7	94	95	19372790	0.141268
7	95	96	19514556	0.0228559
7	96	97	21052383	0.000568945
7	97	98	21554448	2.53787e-05
7	98	99	22387549	1.76315e-05
7	99	100	22921122	5.43764e-05
7	100	101	22359093	0.00037822
7	101	102	23049900	0.00620022
7	102	103	23224204	0.08615
7	103	104	20604639	0.0808793
7	104	105	21312526	0.0209659
7	105	106	20205928	0.0154652
7	106	107	21116213	0.0342236
7	107	108	23901915	0.165214
7	108	109	25021374	0.313341
7	109	110	24505698	0.27638
7	110	111	25104297	0.248901
7	111	112	26266475	0.115617
7	112	113	23468005	0.00592756
7	113	114	22279268	0.000443728
7	114	115	21017559	0.00104281
7	115	116	21087326	0.0115761
7	116	117	21222865	0.115767
7	117	118	20541082	0.0434242
7	118	119	20380900	0.00300772
7	119	120	20243032	0.00167196
7	120	121	19472682	0.000574571
7	121	122	19209004	0.00088799
7	122	123	20544052	0.0217495
7	123	124	21020642	0.180455
7	124	125	22389413	0.396828
7	125	126	24308464	0.396745
7	126	127	23739051	0.218211
7	127	128	24340891	0.185665
7	128	129	25310865	0.277838
7	129	130	25190637	0.278903
7	130	131	24406831	0.157642
7	131	132	23069893	0.130732
7	132	133	22661959	0.174498
7	133	134	23316833	0.24223
7	134	135	24000460	0.54581
7	135	136	24217311	0.559578
7	136	137	25076740	0.321389
7	137	138	25578686	0.256995
7	138	139	25020346	0.165624
7	139	140	25053247	0.0109417
7	140	141	25252565	0.00221157
7	141	142	24989603	0.0205874
7	142	143	24586679	0.0534258
7	143	144	24036048	0.0397505
7	144	145	22647700	0.033849
7	145	146	21339574	0.0705706
7	146	147	20912129	0.0584833
7	147	148	20464805	0.0143077
7	148	149	21166515	0.0451667
7	149	150	23407220	0.324789
7	150	151	23611340	0.394577
7	151	152	24619346	0.18278
7	152	153	25605775	0.0593613
7	153	154	24315102	0.0325434
7	154	155	24012142	0.0569223
7	155	156	22782556	0.0892547
7	156	157	24682858	0.0449337
7	157	158	26099622	0.00782972
7	158	159	26807176	0.000738363
7	159	160	28512063	0.00067358
7	160	161	29982595	0.00352323
7	161	162	28491967	0.00415125
7	162	163	29158926	0.00405725
7	163	164	29087429	0.00708111
7	164	165	31952890	0.0400507
7	165	166	30141077	0.217824
7	166	167	28088502	0.497799
7	167	168	27582462	0.596916
7	168	169	28305173	0.262935
7	169	170	27783986	0.162031
7	170	171	31188143	0.273488
7	171	172	30208561	0.605927
7	172	173	30420726	0.800894
7	173	174	31369963	0.594336
7	174	175	30993114	0.178436
7	175	176	26861843	0.0241688
7	176	177	20632859	0.0171784
7	177	178	15584400	0.0456517
7	178	178.398	8659071	0.20567
8	0	1	10086238	0.0649332
8	1	2	14047685	0.0383781
8	2	3	18136250	0.0201579
8	3	4	22291119	0.0386189
8	4	5	20915736	0.0790196
8	5	6	19348942	0.0935793
8	6	7	18031972	0.230697
8	7	8	17727762	0.504503
8	8	9	16952762	0.635462
8	9	10	17109298	0.605009
8	10	11	18728833	0.487973
8	11	12	18755955	0.356744
8	12	13	19752818	0.345619
8	13	14	23200236	0.402046
8	14	15	56965696	0.212476
8	15	16	61314697	0.337652
8	16	17	101928052	0.515802
8	17	18	101244968	0.526134
8	18	19	64737087	0.473177
8	19	20	56975360	0.297447
8	20	21	19901763	0.144016
8	21	22	17143809	0.128803
8	22	23	23931188	0.151158
8	23	24	24543633	0.0796396
8	24	25	24916101	0.04013
8	25	26	23982024	0.0425448
8	26	27	18851792	0.0543057
8	27	28	17225242	0.0290487
8	28	29	17990981	0.00615478
8	29	30	19773121	0.0202859
8	30	31	21079594	0.12624
8	31	32	19938315	0.122663
8	32	33	19720960	0.163401
8	33	34	19336635	0.113806
8	34	35	19679107	0.0325412
8	35	36	20821633	0.0151659
8	36	37	23402461	0.028939
8	37	38	26264738	0.156854
8	38	39	28061796	0.129067
8	39	40	27734409	0.0184453
8	40	41	26111112	0.00187276
8	41	42	25215538	0.000332452
8	42	43	23734697	0.000407451
8	43	44	22814015	0.000207535
8	44	45	22890650	1.86835e-05
8	45	46	23086247	2.73727e-05
8	46	47	23918785	0.000343575
8	47	48	24173061	0.00218392
8	48	49	25675418	0.0014826
8	49	50	25301241	0.000593936
8	50	51	24615814	0.00105046
8	51	52	23525341	0.000471257
8	52	53	22307067	0.000371282
8	53	54	20433166	0.00189683
8	54	55	19250443	0.00274034
8	55	56	19408265	0.00831925
8	56	57	19957066	0.0373946
8	57	58	21508857	0.0219714
8	58	59	23116754	0.037159
8	59	60	22288899	0.079938
8	60	61	20453527	0.0915294
8	61	62	19789298	0.106402
8	62	63	18273310	0.0663875
8	63	64	17065002	0.0145864
8	64	65	18286090	0.00163973
8	65	66	19550692	8.6307e-05
8	66	67	20882805	1.40689e-06
8	67	68	21925623	5.12823e-09
8	68	69	22612958	3.63707e-09
8	69	70	23093404	1.96612e-06
8	70	71	22370361	0.000195468
8	71	72	21889861	0.000439557
8	72	73	20074271	0.00013659
8	73	74	19189761	0.000113426
8	74	75	18903998	0.000402363
8	75	76	19860915	0.00870938
8	76	77	21081111	0.0605464
8	77	78	22112471	0.0598861
8	78	79	22243769	0.0263878
8	79	80	23393699	0.0105501
8	80	81	23293135	0.00236835
8	81	82	24665547	0.000109539
8	82	83	23782878	3.66156e-06
8	83	84	22333173	1.27426e-06
8	84	85	20650524	8.25695e-06
8	85	86	19993348	0.00113828
8	86	87	18397242	0.0141362
8	87	88	18656587	0.00719622
8	88	89	18566718	0.000540423
8	89	90	19345042	0.000316501
8	90	91	18355337	0.00344376
8	91	92	18717442	0.0084924
8	92	93	19217716	0.00229503
8	93	94	20147713	0.00231465
8	94	95	21979685	0.00996254
8	95	96	23136909	0.0384592
8	96	97	23072971	0.10696
8	97	98	24660103	0.0742096
8	98	99	24396525	0.0131991
8	99	100	24418200	0.0062737
8	100	101	25365951	0.00383137
8	101	102	25465602	0.00334811
8	102	103	26298705	0.0190009
8	103	104	26600572	0.0714005
8	104	105	25523984	0.101565
8	105	106	25098461	0.106528
8	106	107	23580741	0.0493605
8	107	108	21930595	0.0208144
8	108	109	20344573	0.0332967
8	109	110	19496177	0.0561673
8	110	111	18031414	0.0161236
8	111	112	17685501	0.0072365
8	112	113	18392824	0.015597
8	113	114	19577131	0.0141516
8	114	115	20956739	0.00777336
8	115	116	21389252	0.0219304
8	116	117	21501945	0.0798842
8	117	118	22874848	0.0910698
8	118	119	22381331	0.0270378
8	119	120	24482965	0.0104388
8	120	121	27048437	0.0140624
8	121	122	28090063	0.0229891
8	122	123	28856570	0.0537174
8	123	124	31381046	0.0562826
8	124	125	33495028	0.0822364
8	125	126	30656690	0.118903
8	126	127	29694339	0.232574
8	127	128	25024453	0.533985
8	128	129	27061720	0.740191
8	129	130	28144472	0.611715
8	130	131	30736326	0.21266
8	131	132	28486203	0.10875
8	132	133	26248337	0.158619
8	133	134	25623394	0.164636
8	134	135	23681230	0.15042
8	135	136	23081508	0.108514
8	136	137	23390652	0.0399821
8	137	138	23700222	0.00629305
8	138	139	24355560	0.00322741
8	139	140	24377754	0.0187954
8	140	141	23987783	0.0724153
8	141	142	23703332	0.0590793
8	142	143	23190147	0.0107244
8	143	144	22043314	0.00130044
8	144	145	21406467	0.000656137
8	145	146	25739693	0.00566098
8	146	147	26620318	0.037807
8	147	148	41863355	0.0330005
8	148	149	41124331	0.117182
8	149	150	37999489	0.43371
8	150	151	38584497	0.58665
8	151	152	28500667	0.459346
8	152	153	27119320	0.134995
8	153	154	26776398	0.0681893
8	154	155	29247422	0.0532685
8	155	156	29878054	0.00713733
8	156	157	31060815	0.0010366
8	157	158	32771504	0.000478688
8	158	159	28700558	0.00104897
8	159	160	22760325	0.00660923
8	160	161	16590326	0.0113091
8	161	161.536	8964509	0.00626541
9	0	1	14052627	0.135911
9	1	2	21097598	0.0483086
9	2	3	26377114	0.0156723
9	3	4	34387686	0.0168708
9	4	5	32983361	0.0161123
9	5	6	29670479	0.0582531
9	6	7	27433485	0.31489
9	7	8	24419494	0.378325
9	8	9	21599930	0.13198
9	9	10	20842080	0.0322978
9	10	11	20723918	0.0122886
9	11	12	20269926	0.00600667
9	12	13	18838986	0.00470594
9	13	14	19087549	0.00531981
9	14	15	19357103	0.00551828
9	15	16	20333969	0.032161
9	16	17	22484923	0.174889
9	17	18	22940869	0.131145
9	18	19	24105866	0.0271693
9	19	20	22794120	0.00949534
9	20	21	22587765	0.00624817
9	21	22	22427134	0.00449171
9	22	23	22259044	0.0145697
9	23	24	20292504	0.0621536
9	24	25	20852681	0.15915
9	25	26	20838589	0.23534
9	26	27	22896594	0.285983
9	27	28	25519342	0.23908
9	28	29	25587685	0.133663
9	29	30	25485419	0.0377005
9	30	31	23551726	0.000951553
9	31	32	23731360	2.27395e-05
9	32	33	22077612	9.23991e-05
9	33	34	21908784	0.00145748
9	34	35	23203452	0.00115835
9	35	36	23189158	0.000199941
9	36	37	22079766	0.000307243
9	37	38	22699090	0.000759884
9	38	39	21212739	0.00496874
9	39	40	21781756	0.0171637
9	40	41	22546124	0.0213339
9	41	42	22427228	0.0358764
9	42	43	22235954	0.0450478
9	43	44	20955594	0.0427101
9	44	45	20197497	0.0764348
9	45	46	20017161	0.165054
9	46	47	21264992	0.567108
9	47	48	22144738	0.747864
9	48	49	22740402	0.215441
9	49	50	22801240	0.0128515
9	50	51	20582337	0.00450637
9	51	52	19866340	0.00475639
9	52	53	18614293	0.0015829
9	53	54	18901749	0.000422128
9	54	55	20450579	0.000361174
9	55	56	22504584	0.00101043
9	56	57	23818879	0.00590077
9	57	58	24873305	0.0356644
9	58	59	27743653	0.0799768
9	59	60	35992003	0.0359133
9	60	61	56894720	0.0208576
9	61	62	56635378	0.0534982
9	62	63	54983329	0.160579
9	63	64	45693319	0.236929
9	64	65	28257120	0.12738
9	65	66	21278805	0.0280111
9	66	67	22064555	0.00608371
9	67	68	22219153	0.00595149
9	68	69	22477497	0.0286466
9	69	70	23697004	0.0399724
9	70	71	24363650	0.0240542
9	71	72	25032571	0.0306723
9	72	73	25070327	0.0269176
9	73	74	23606232	0.018723
9	74	75	22896281	0.0162186
9	75	76	22404849	0.0596045
9	76	77	22756449	0.264689
9	77	78	22609557	0.247483
9	78	79	23086669	0.207642
9	79	80	23165707	0.227285
9	80	81	23333194	0.174313
9	81	82	24069092	0.0957723
9	82	83	25807295	0.08156
9	83	84	25340786	0.104625
9	84	85	25600664	0.0494244
9	85	86	27719465	0.0133335
9	86	87	29394915	0.00855179
9	87	88	31314920	0.00353875
9	88	89	31453467	0.000629473
9	89	90	34042750	0.00018749
9	90	91	34345463	0.00221406
9	91	92	29110706	0.0219043
9	92	93	27537381	0.0022537
9	93	94	25341628	1.54022e-05
9	94	95	24450769	1.41105e-05
9	95	96	22752297	3.06317e-05
9	96	97	22657203	8.85262e-06
9	97	98	21484371	9.52552e-07
9	98	99	20382270	3.7632e-06
9	99	100	18521954	5.62933e-05
9	100	101	18038934	0.00201006
9	101	102	18027226	0.0743137
9	102	103	19498149	0.34435
9	103	104	20977747	0.569193
9	104	105	21954049	0.606362
9	105	106	23089948	0.617103
9	106	107	23411727	0.643338
9	107	108	22870240	0.563578
9	108	109	22737587	0.329997
9	109	110	22468876	0.237754
9	110	111	22078616	0.373202
9	111	112	21863316	0.537467
9	112	113	23787482	0.654273
9	113	114	24010349	0.702317
9	114	115	25137532	0.777157
9	115	116	25298044	0.779924
9	116	117	24259084	0.468183
9	117	118	23657646	0.0949631
9	118	119	22724439	0.127875
9	119	120	21797389	0.660645
9	120	121	21946518	0.801419
9	121	122	23485600	0.450461
9	122	123	22471590	0.10619
9	123	124	24164955	0.0794417
9	124	125	24504995	0.0876637
9	125	126	25619518	0.0250256
9	126	127	26028486	0.00327943
9	127	128	25867102	0.000370994
9	128	129	26255421	0.000259783
9	129	130	25118500	0.00115109
9	130	131	25822507	0.00242603
9	131	132	28176186	0.00149916
9	132	133	28205995	0.00381674
9	133	134	30355009	0.0122608
9	134	135	31346827	0.0176057
9	135	136	28014135	0.0143727
9	136	137	27797007	0.0139729
9	137	138	27729912	0.00413009
9	138	139	28660390	0.0015146
9	139	140	28309471	0.00348269
9	140	141	29107347	0.00603097
9	141	142	26600517	0.00335688
9	142	143	28020976	0.00219178
9	143	144	28826644	0.0176399
9	144	145	31780608	0.0890365
9	145	146	43566753	0.361529
9	146	147	45368191	0.403808
9	147	148	50063597	0.10394
9	148	149	49952280	0.0139445
9	149	150	32461416	0.00453954
9	150	151	30728496	0.00342779
9	151	152	26197297	0.0128854
9	152	153	27109796	0.0784715
9	153	154	26678788	0.34972
9	154	155	23004433	0.620375
9	155	156	17306813	0.47557
9	156	157	12080665	0.267463
9	157	157.345	6143429	0.255415
10	0	1	13686328	0.128816
10	1	2	26239190	0.117776
10	2	3	32236655	0.116281
10	3	4	39085772	0.162846
10	4	5	40067566	0.470877
10	5	6	39481146	0.766971
10	6	7	38020579	0.47888
10	7	8	41913011	0.0668978
10	8	9	37182629	0.00319151
10	9	10	32573853	0.00179614
10	10	11	30763065	0.00579241
10	11	12	29235344	0.0964263
10	12	13	26751213	0.533877
10	13	14	28779599	0.777161
10	14	15	29955903	0.918392
10	15	16	32068318	0.926224
10	16	17	30867030	0.886327
10	17	18	30401088	0.723538
10	18	19	30393553	0.418985
10	19	20	30677260	0.347469
10	20	21	29003626	0.432643
10	21	22	30314504	0.568309
10	22	23	28741336	0.481964
10	23	24	27024990	0.457944
10	24	25	27231762	0.625255
10	25	26	23820524	0.399973
10	26	27	23807887	0.109096
10	27	28	23525662	0.054303
10	28	29	23254672	0.188643
10	29	30	22379892	0.651468
10	30	31	24419765	0.723687
10	31	32	24232748	0.555721
10	32	33	25089161	0.150325
10	33	34	26335152	0.0115022
10	34	35	23841396	0.0130307
10	35	36	24815833	0.0219675
10	36	37	24396079	0.0157212
10	37	38	23253903	0.00215403
10	38	39	22288571	0.000189407
10	39	40	20222343	0.000356383
10	40	41	18239861	0.00941889
10	41	42	18034821	0.0514215
10	42	43	18162537	0.0614832
10	43	44	18860946	0.0954363
10	44	45	19680422	0.123603
10	45	46	20408749	0.191035
10	46	47	20961020	0.511737
10	47	48	21070083	0.902657
10	48	49	21330206	0.993093
10	49	50	21731436	0.987817
10	50	51	23603662	0.883576
10	51	52	24704441	0.641093
10	52	53	25170333	0.430653
10	53	54	26497832	0.357237
10	54	55	26218651	0.178937
10	55	56	25780247	0.0223865
10	56	57	25571760	0.00297052
10	57	58	23841791	0.000598199
10	58	59	22153990	0.00103617
10	59	60	21246327	0.0162423
10	60	61	18621551	0.0483834
10	61	62	16946218	0.0318843
10	62	63	16177870	0.00409038
10	63	64	12461939	0.000731198
10	64	65	9365718	0.00231808
10	65	66	12456677	0.00788968
10	66	67	14321777	0.0313413
10	67	68	16942548	0.0659664
10	68	69	19918598	0.0754213
10	69	70	21681531	0.0452558
10	70	71	20754999	0.0485601
10	71	72	20944384	0.174676
10	72	73	21158694	0.221516
10	73	74	21785348	0.04195
10	74	75	23210721	0.00120896
10	75	76	22669375	0.000603353
10	76	77	21481350	0.0263208
10	77	78	21254871	0.180648
10	78	79	21332581	0.211577
10	79	80	21597485	0.196736
10	80	81	24978262	0.244312
10	81	82	25581544	0.48481
10	82	83	28116720	0.575968
10	83	84	30140232	0.373424
10	84	85	29826198	0.109675
10	85	86	29180196	0.00696168
10	86	87	26993860	0.0012793
10	87	88	25559246	0.00167177
10	88	89	24430967	0.000854426
10	89	90	25019277	0.00125337
10	90	91	25068597	0.0321007
10	91	92	26028017	0.16896
10	92	93	27042052	0.115095
10	93	94	26312324	0.0495354
10	94	95	25295061	0.0140234
10	95	96	24292512	0.0010441
10	96	97	24665674	0.000842537
10	97	98	24329213	0.0338916
10	98	99	23276443	0.248288
10	99	100	23048155	0.395803
10	100	101	23410757	0.45494
10	101	102	23633024	0.348806
10	102	103	23428467	0.379238
10	103	104	23064788	0.708014
10	104	105	22810990	0.597383
10	105	106	22355997	0.0952015
10	106	107	22424786	0.00684808
10	107	108	22914187	0.00957923
10	108	109	23145718	0.062518
10	109	110	23880294	0.0755379
10	110	111	24014694	0.0451774
10	111	112	24857990	0.0112993
10	112	113	24123750	0.00169846
10	113	114	24001118	0.000525227
10	114	115	23915698	7.7814e-05
10	115	116	23711103	3.80985e-06
10	116	117	22692791	3.19724e-07
10	117	118	22713225	2.55178e-07
10	118	119	21528379	9.42338e-07
10	119	120	21149914	4.4536e-06
10	120	121	20771825	0.000541422
10	121	122	21174120	0.0121946
10	122	123	23293956	0.0160477
10	123	124	23607472	0.0104493
10	124	125	25675081	0.0287108
10	125	126	26616697	0.115217
10	126	127	26895531	0.1005
10	127	128	26709457	0.0157966
10	128	129	25690224	0.00875764
10	129	130	26346429	0.0418129
10	130	131	26388402	0.0285138
10	131	132	27350057	0.00299328
10	132	133	27077719	0.000195479
10	133	134	24247115	0.000140559
10	134	135	25221121	0.00157986
10	135	136	25434591	0.0759269
10	136	137	25502379	0.138994
10	137	138	26478456	0.0234919
10	138	139	27612419	0.00766874
10	139	140	24861349	0.00503186
10	140	141	24769609	0.00946292
10	141	142	24562121	0.057433
10	142	143	24752442	0.152475
10	143	144	26335539	0.18745
10	144	145	26763476	0.248837
10	145	146	29596228	0.236669
10	146	147	31755614	0.0795073
10	147	148	30597000	0.0189952
10	148	149	29435457	0.00878386
10	149	150	28794543	0.0214235
10	150	151	24129749	0.0510009
10	151	152	24187622	0.037591
10	152	153	24039141	0.0286149
10	153	154	26348790	0.0185555
10	154	155	28845890	0.0167045
10	155	156	31060940	0.0192076
10	156	157	32899307	0.0330491
10	157	158	37351966	0.192807
10	158	159	30928900	0.321345
10	159	160	37838521	0.187189
10	160	161	35677302	0.108607
10	161	162	45376500	0.108877
10	162	163	43768733	0.150887
10	163	164	34340247	0.258783
10	164	165	35085649	0.181485
10	165	166	31568156	0.0128839
10	166	167	26153548	0.000274581
10	167	168	21538755	9.68168e-05
10	168	169	14884506	0.000361877
10	169	169.28	8986496	0.00629139
11	0	1	12131775	0.0260375
11	1	2	17893350	0.0106033
[truncated: 1,405 more rows]
